# Supplementary material for: Formosania tangi, a new species of suck-loach (Cypriniformes, Gastromyzontidae) from the Jiulongjiang River, southeastern China, with taxonomic notes on F. fascicauda
Source: Zookeys. 2026 Mar 17;1273:147–66. doi: 10.3897/zookeys.1273.184335 (PMC13014131; doi:10.3897/zookeys.1273.184335)
Supplement: XML Treatment for Formosania tangi [file zookeys.1273.184335-treatment1.xml]

<!DOCTYPE tp:taxon-treatment
  PUBLIC "-//TaxonX//DTD Taxonomic Treatment Publishing DTD v0 20100105//EN" "tax-treatment-NSO.dtd">
<tp:taxon-treatment xmlns:tp="http://www.plazi.org/taxpub"><tp:treatment-meta><kwd-group><label>Taxon classification</label><kwd>
                <named-content content-type="kingdom">Animalia</named-content>
              </kwd><kwd>
                <named-content content-type="order">Cypriniformes</named-content>
              </kwd><kwd>
                <named-content content-type="family">Balitoridae</named-content>
              </kwd></kwd-group><mixed-citation publication-type="journal"><person-group><name><surname>Chen</surname><given-names>Yang</given-names></name><name><surname>Zhou</surname><given-names>Jia-Jun</given-names></name><name><surname>Chen</surname><given-names>Jing-Chen</given-names></name><name><surname>Yang</surname><given-names>Jin-Quan</given-names></name></person-group><article-title><italic><tp:taxon-name><tp:taxon-name-part taxon-name-part-type="genus" reg="Formosania">Formosania</tp:taxon-name-part> <tp:taxon-name-part taxon-name-part-type="species" reg="tangi">tangi</tp:taxon-name-part></tp:taxon-name></italic>, a new species of suck-loach (<tp:taxon-name><tp:taxon-name-part taxon-name-part-type="order" reg="Cypriniformes">Cypriniformes</tp:taxon-name-part></tp:taxon-name>, <tp:taxon-name><tp:taxon-name-part taxon-name-part-type="family" reg="Gastromyzontidae">Gastromyzontidae</tp:taxon-name-part></tp:taxon-name>) from the Jiulongjiang River, southeastern China, with taxonomic notes on <italic><tp:taxon-name><tp:taxon-name-part taxon-name-part-type="genus" reg="Formosania">F.</tp:taxon-name-part> <tp:taxon-name-part taxon-name-part-type="species" reg="fascicauda">fascicauda</tp:taxon-name-part></tp:taxon-name></italic></article-title><source>Zookeys</source><day>17</day><month>03</month><year>2026</year><volume>1273</volume><fpage>147</fpage><lpage>166</lpage><pub-id pub-id-type="doi">10.3897/zookeys.1273.184335</pub-id></mixed-citation></tp:treatment-meta><tp:nomenclature><tp:taxon-name><object-id xmlns:xlink="http://www.w3.org/1999/xlink" content-type="arpha" xlink:type="simple">6E9A8248-8666-5E86-A484-4A95CB0E4CD2</object-id>
                    		<tp:taxon-name-part taxon-name-part-type="genus" reg="Formosania">Formosania</tp:taxon-name-part> <tp:taxon-name-part taxon-name-part-type="species" reg="tangi">tangi</tp:taxon-name-part>
                    	
                    		<object-id xmlns:xlink="http://www.w3.org/1999/xlink" content-type="zoobank" xlink:type="simple">https://zoobank.org/39BFBF89-6178-4A97-AECB-72345DC20A10</object-id>
                    	</tp:taxon-name><tp:taxon-status xmlns:xlink="http://www.w3.org/1999/xlink" xlink:type="simple">sp. nov.</tp:taxon-status><xref ref-type="fig" rid="F2">Figs 2</xref><xref ref-type="fig" rid="F3">, 3B</xref><xref ref-type="fig" rid="F4">, 4</xref><xref ref-type="fig" rid="F7">, 7D</xref><xref ref-type="fig" rid="F8">, 8A</xref><tp:nomenclature-citation-list><tp:nomenclature-citation><tp:taxon-name><tp:taxon-name-part taxon-name-part-type="genus" reg="Crossostoma">Crossostoma</tp:taxon-name-part> <tp:taxon-name-part taxon-name-part-type="species" reg="fascicauda">fascicauda</tp:taxon-name-part></tp:taxon-name><comment>: <xref ref-type="bibr" rid="B2">Chen 1980</xref>: 104 (partim: Jiulongjiang River in Longyan, Fujian).</comment></tp:nomenclature-citation><tp:nomenclature-citation><tp:taxon-name><tp:taxon-name-part taxon-name-part-type="genus" reg="Crossostoma">Crossostoma</tp:taxon-name-part> <tp:taxon-name-part taxon-name-part-type="species" reg="fascicauda">fascicauda</tp:taxon-name-part></tp:taxon-name><comment>: Chen and Tang in Le 2000: 438–567 (partim: Jiulongjiang River in Longyan, Fujian).</comment></tp:nomenclature-citation><tp:nomenclature-citation><tp:taxon-name><tp:taxon-name-part taxon-name-part-type="genus" reg="Formosania">Formosania</tp:taxon-name-part> <tp:taxon-name-part taxon-name-part-type="species" reg="fascicauda">fascicauda</tp:taxon-name-part></tp:taxon-name><comment>: <xref ref-type="bibr" rid="B16">Sun et al. 2023</xref>: 207–221. (JiulongJiang River in Nanjing, Fujian).</comment></tp:nomenclature-citation></tp:nomenclature-citation-list></tp:nomenclature><tp:treatment-sec sec-type="Type material"><title>Type material.</title><p><bold><italic>Holotype</italic></bold> • SHOU20251010601, <abbrev xmlns:xlink="http://www.w3.org/1999/xlink" xlink:title="total length" xlink:type="simple">TL</abbrev> 79.13 mm, <abbrev xmlns:xlink="http://www.w3.org/1999/xlink" xlink:title="standard length" xlink:type="simple">SL</abbrev> 63.74 mm; China, Fujian Province, Sanming City, Datian County, Taoyuan Town, Jiulongjiang River; <named-content xmlns:xlink="http://www.w3.org/1999/xlink" content-type="dwc:verbatimCoordinates" xlink:type="simple">25.843°N, 117.577°E</named-content>, elevation 801 m; Yong-Sheng Lin leg.; 10 Oct. 2025 (Fig. <xref ref-type="fig" rid="F2">2</xref>). <bold><italic>Paratypes</italic></bold> • SHOU20251010602, <abbrev xmlns:xlink="http://www.w3.org/1999/xlink" xlink:title="standard length" xlink:type="simple">SL</abbrev> 56.76 mm; collected from the type locality; Yong-Sheng Lin leg.; 10 Oct. 2025. • SHOU20240704603 to -605, 4 specimens, <abbrev xmlns:xlink="http://www.w3.org/1999/xlink" xlink:title="standard length" xlink:type="simple">SL</abbrev> 56.76–73.69 mm; collected from the type locality; 4 July 2024. • SHOU202201083 to SHOU202201093, 11 specimens, <abbrev xmlns:xlink="http://www.w3.org/1999/xlink" xlink:title="standard length" xlink:type="simple">SL</abbrev> 50.53–81.06 mm; China, Fujian Province, Zhangzhou City, Nanjing County, Jiulongjiang River; <named-content xmlns:xlink="http://www.w3.org/1999/xlink" content-type="dwc:verbatimCoordinates" xlink:type="simple">24.630°N, 117.083°E</named-content>, elevation 766 m; Yang Chen &amp; Jia-Jun Zhou leg.; January 2022.</p><fig id="F2" position="float" orientation="portrait"><object-id xmlns:xlink="http://www.w3.org/1999/xlink" content-type="doi" xlink:type="simple">10.3897/zookeys.1273.184335.figure2</object-id><object-id xmlns:xlink="http://www.w3.org/1999/xlink" content-type="arpha" xlink:type="simple">CCA05287-48CB-52B9-8C5C-0D0C5EF5ED5F</object-id><label>Figure 2.</label><caption><p>Lateral, dorsal, and ventral views of <italic><tp:taxon-name><tp:taxon-name-part taxon-name-part-type="genus" reg="Formosania">Formosania</tp:taxon-name-part> <tp:taxon-name-part taxon-name-part-type="species" reg="tangi">tangi</tp:taxon-name-part></tp:taxon-name></italic> sp. nov., holotype, adult, SHOU20251010601, 63.74 mm <abbrev xmlns:xlink="http://www.w3.org/1999/xlink" xlink:title="standard length" xlink:type="simple">SL</abbrev>.</p></caption><graphic xmlns:xlink="http://www.w3.org/1999/xlink" xlink:href="zookeys-1273-147_article-184335__-g002.jpg" id="oo_1563700.jpg" position="float" orientation="portrait" xlink:type="simple"><uri content-type="original_file" xlink:type="simple">https://binary.pensoft.net/fig/1563700</uri></graphic></fig></tp:treatment-sec><tp:treatment-sec sec-type="Diagnosis"><title>Diagnosis.</title><p>The new species can be distinguished from congeners by combination of following characters: rostral barbels 13, well developed, arranged in two rows (Fig. <xref ref-type="fig" rid="F3">3B</xref>) (vs one row in <italic><tp:taxon-name><tp:taxon-name-part taxon-name-part-type="genus" reg="Formosania">F.</tp:taxon-name-part> <tp:taxon-name-part taxon-name-part-type="species" reg="davidi">davidi</tp:taxon-name-part></tp:taxon-name></italic>, <italic><tp:taxon-name><tp:taxon-name-part taxon-name-part-type="genus" reg="Formosania">F.</tp:taxon-name-part> <tp:taxon-name-part taxon-name-part-type="species" reg="fasciolata">fasciolata</tp:taxon-name-part></tp:taxon-name></italic>, <italic><tp:taxon-name><tp:taxon-name-part taxon-name-part-type="genus" reg="Formosania">F.</tp:taxon-name-part> <tp:taxon-name-part taxon-name-part-type="species" reg="galericula">galericula</tp:taxon-name-part></tp:taxon-name></italic>, and <italic><tp:taxon-name><tp:taxon-name-part taxon-name-part-type="genus" reg="Formosania">F.</tp:taxon-name-part> <tp:taxon-name-part taxon-name-part-type="species" reg="immaculata">immaculata</tp:taxon-name-part></tp:taxon-name></italic> – Fig. <xref ref-type="fig" rid="F3">3A</xref>; 12–15 rudimentary barbels in <italic><tp:taxon-name><tp:taxon-name-part taxon-name-part-type="genus" reg="Formosania">F.</tp:taxon-name-part> <tp:taxon-name-part taxon-name-part-type="species" reg="chenyiyui">chenyiyui</tp:taxon-name-part></tp:taxon-name></italic> – Fig. <xref ref-type="fig" rid="F3">3C</xref>); lateral line accompanied by broad, dark, longitudinal band, margins weakly undulating or nearly straight, pale stripe between lateral line band and dark dorsal surfaces generally continuous straight (vs a thin, black, longitudinal line with alternating patches, pale stripe intermittent wavy or absent in <italic><tp:taxon-name><tp:taxon-name-part taxon-name-part-type="genus" reg="Formosania">F.</tp:taxon-name-part> <tp:taxon-name-part taxon-name-part-type="species" reg="fascicauda">fascicauda</tp:taxon-name-part></tp:taxon-name></italic>, <italic><tp:taxon-name><tp:taxon-name-part taxon-name-part-type="genus" reg="Formosania">F.</tp:taxon-name-part> <tp:taxon-name-part taxon-name-part-type="species" reg="stigmata">stigmata</tp:taxon-name-part></tp:taxon-name></italic>, and <italic><tp:taxon-name><tp:taxon-name-part taxon-name-part-type="genus" reg="Formosania">F.</tp:taxon-name-part> <tp:taxon-name-part taxon-name-part-type="species" reg="paucisquama">paucisquama</tp:taxon-name-part></tp:taxon-name></italic>; lateral line with alternating small dark dots, flanks with interrupted, short, dark streaks or small patches along dorsal and ventral margins in <italic><tp:taxon-name><tp:taxon-name-part taxon-name-part-type="genus" reg="Formosania">F.</tp:taxon-name-part> <tp:taxon-name-part taxon-name-part-type="species" reg="tinkhami">tinkhami</tp:taxon-name-part></tp:taxon-name></italic>; lateral line with alternating small, dark dots, flanks vermicular in <italic><tp:taxon-name><tp:taxon-name-part taxon-name-part-type="genus" reg="Formosania">F.</tp:taxon-name-part> <tp:taxon-name-part taxon-name-part-type="species" reg="gilberti">gilberti</tp:taxon-name-part></tp:taxon-name></italic>; flanks unblotched, with lateral streak in <italic><tp:taxon-name><tp:taxon-name-part taxon-name-part-type="genus" reg="Formosania">F.</tp:taxon-name-part> <tp:taxon-name-part taxon-name-part-type="species" reg="lacustris">lacustris</tp:taxon-name-part></tp:taxon-name></italic>); fully expanded caudal-fin emarginate (Fig. <xref ref-type="fig" rid="F7">7D</xref>) (vs subtruncate in <italic><tp:taxon-name><tp:taxon-name-part taxon-name-part-type="genus" reg="Formosania">F.</tp:taxon-name-part> <tp:taxon-name-part taxon-name-part-type="species" reg="fascicauda">fascicauda</tp:taxon-name-part></tp:taxon-name></italic> (Fig. <xref ref-type="fig" rid="F7">7B</xref>), <italic><tp:taxon-name><tp:taxon-name-part taxon-name-part-type="genus" reg="Formosania">F.</tp:taxon-name-part> <tp:taxon-name-part taxon-name-part-type="species" reg="davidi">davidi</tp:taxon-name-part></tp:taxon-name></italic>, <italic><tp:taxon-name><tp:taxon-name-part taxon-name-part-type="genus" reg="Formosania">F.</tp:taxon-name-part> <tp:taxon-name-part taxon-name-part-type="species" reg="fasciolata">fasciolata</tp:taxon-name-part></tp:taxon-name></italic>, <italic><tp:taxon-name><tp:taxon-name-part taxon-name-part-type="genus" reg="Formosania">F.</tp:taxon-name-part> <tp:taxon-name-part taxon-name-part-type="species" reg="galericula">galericula</tp:taxon-name-part></tp:taxon-name></italic>, and <italic><tp:taxon-name><tp:taxon-name-part taxon-name-part-type="genus" reg="Formosania">F.</tp:taxon-name-part> <tp:taxon-name-part taxon-name-part-type="species" reg="immaculata">immaculata</tp:taxon-name-part></tp:taxon-name></italic> (Fig. <xref ref-type="fig" rid="F7">7A</xref>)).</p><fig id="F3" position="float" orientation="portrait"><object-id xmlns:xlink="http://www.w3.org/1999/xlink" content-type="doi" xlink:type="simple">10.3897/zookeys.1273.184335.figure3</object-id><object-id xmlns:xlink="http://www.w3.org/1999/xlink" content-type="arpha" xlink:type="simple">C016E4F0-5AD5-5D49-A941-FD8281CBA8D7</object-id><label>Figure 3.</label><caption><p>Ventral view of the head, showing the arrangement of rostral barbels. <bold>A</bold>. One-row type in <italic><tp:taxon-name><tp:taxon-name-part taxon-name-part-type="genus" reg="Formosania">Formosania</tp:taxon-name-part> <tp:taxon-name-part taxon-name-part-type="species" reg="davidi">davidi</tp:taxon-name-part></tp:taxon-name></italic> (SHOU20230717003, from Minjiang River, Wuyishan City, Fujian Province); <bold>B</bold>. Two-row type in <italic><tp:taxon-name><tp:taxon-name-part taxon-name-part-type="genus" reg="Formosania">F.</tp:taxon-name-part> <tp:taxon-name-part taxon-name-part-type="species" reg="tangi">tangi</tp:taxon-name-part></tp:taxon-name></italic> sp. nov. (SHOU20251010601, holotype); <bold>C</bold>. <italic><tp:taxon-name><tp:taxon-name-part taxon-name-part-type="genus" reg="Formosania">F.</tp:taxon-name-part> <tp:taxon-name-part taxon-name-part-type="species" reg="chenyiyui">chenyiyui</tp:taxon-name-part></tp:taxon-name></italic> (SHOU20250402004, from Tingjiang River, Changting County, Fujian Province).</p></caption><graphic xmlns:xlink="http://www.w3.org/1999/xlink" xlink:href="zookeys-1273-147_article-184335__-g003.jpg" id="oo_1563701.jpg" position="float" orientation="portrait" xlink:type="simple"><uri content-type="original_file" xlink:type="simple">https://binary.pensoft.net/fig/1563701</uri></graphic></fig></tp:treatment-sec><tp:treatment-sec sec-type="Description"><title>Description.</title><p>Dorsal iii-8, anal ii-5, pectoral i-14-15, pelvic i-8. Lateral-line canal pores and scales 72–88. Morphometric measurements are given in Table <xref ref-type="table" rid="T2">2</xref>. See Fig. <xref ref-type="fig" rid="F2">2</xref> for lateral, dorsal, and ventral views of the body.</p><table-wrap id="T2" position="float" orientation="portrait"><label>Table 2.</label><caption><p>Statistical analysis of morphometric data for two-row barbel <italic><tp:taxon-name><tp:taxon-name-part taxon-name-part-type="genus" reg="Formosania">Formosania</tp:taxon-name-part></tp:taxon-name></italic> species.</p></caption><table><tbody><tr><th rowspan="2" colspan="1">Characters</th><th rowspan="1" colspan="3"><italic><tp:taxon-name><tp:taxon-name-part taxon-name-part-type="genus" reg="Formosania">F.</tp:taxon-name-part> <tp:taxon-name-part taxon-name-part-type="species" reg="tangi">tangi</tp:taxon-name-part></tp:taxon-name></italic> sp. nov. (<italic>N</italic> = 16)</th><th rowspan="1" colspan="2"><italic><tp:taxon-name><tp:taxon-name-part taxon-name-part-type="genus" reg="Formosania">F.</tp:taxon-name-part> <tp:taxon-name-part taxon-name-part-type="species" reg="fascicauda">fascicauda</tp:taxon-name-part></tp:taxon-name></italic> (<italic>N</italic> = 16)</th><th rowspan="1" colspan="2"><italic><tp:taxon-name><tp:taxon-name-part taxon-name-part-type="genus" reg="Formosania">F.</tp:taxon-name-part> <tp:taxon-name-part taxon-name-part-type="species" reg="stigmata">stigmata</tp:taxon-name-part></tp:taxon-name></italic> (<italic>N</italic> = 14)</th><th rowspan="1" colspan="2"><italic><tp:taxon-name><tp:taxon-name-part taxon-name-part-type="genus" reg="Formosania">F.</tp:taxon-name-part> <tp:taxon-name-part taxon-name-part-type="species" reg="paucisquama">paucisquama</tp:taxon-name-part></tp:taxon-name></italic> (<italic>N</italic> = 19)</th><th rowspan="1" colspan="2"><italic><tp:taxon-name><tp:taxon-name-part taxon-name-part-type="genus" reg="Formosania">F.</tp:taxon-name-part> <tp:taxon-name-part taxon-name-part-type="species" reg="tinkhami">tinkhami</tp:taxon-name-part></tp:taxon-name></italic> (<italic>N</italic> = 6)</th></tr><tr><th rowspan="1" colspan="1">Holotype</th><th rowspan="1" colspan="1">Range</th><th rowspan="1" colspan="1">Mean+SD</th><th rowspan="1" colspan="1">Range</th><th rowspan="1" colspan="1">Mean+SD</th><th rowspan="1" colspan="1">Range</th><th rowspan="1" colspan="1">Mean+SD</th><th rowspan="1" colspan="1">Range</th><th rowspan="1" colspan="1">Mean+SD</th><th rowspan="1" colspan="1">Range</th><th rowspan="1" colspan="1">Mean+SD</th></tr><tr><td rowspan="1" colspan="1">Standard length (mm)</td><td rowspan="1" colspan="1">63.74</td><td rowspan="1" colspan="1">50.53–81.06</td><td rowspan="1" colspan="1">62.53 ± 9.16</td><td rowspan="1" colspan="1">53.98–83.30</td><td rowspan="1" colspan="1">64.08 ± 9.46</td><td rowspan="1" colspan="1">49.95–85.47</td><td rowspan="1" colspan="1">62.05 ± 11.07</td><td rowspan="1" colspan="1">49.04–65.76</td><td rowspan="1" colspan="1">56.31 ± 5.33</td><td rowspan="1" colspan="1">51.98–80.29</td><td rowspan="1" colspan="1">66.63 ± 11.38</td></tr><tr><td rowspan="1" colspan="12">
                      <bold>% of standard length (<abbrev xmlns:xlink="http://www.w3.org/1999/xlink" xlink:title="standard length" xlink:type="simple">SL</abbrev>)</bold>
                    </td></tr><tr><td rowspan="1" colspan="1">Body depth (<abbrev xmlns:xlink="http://www.w3.org/1999/xlink" xlink:title="Body depth" xlink:type="simple">BD</abbrev>)</td><td rowspan="1" colspan="1">16.36</td><td rowspan="1" colspan="1">13.23–17.32</td><td rowspan="1" colspan="1">
                      <bold>15.92 ± 1.11<sup>b</sup></bold>
                    </td><td rowspan="1" colspan="1">15.77–19.24</td><td rowspan="1" colspan="1">17.01 ± 0.78<sup>ab</sup></td><td rowspan="1" colspan="1">16.10–21.93</td><td rowspan="1" colspan="1">
                      <bold>18.28 ± 1.89<sup>a</sup></bold>
                    </td><td rowspan="1" colspan="1">14.14–19.40</td><td rowspan="1" colspan="1">17.10 ± 1.57<sup>ab</sup></td><td rowspan="1" colspan="1">14.93–16.69</td><td rowspan="1" colspan="1">
                      <bold>15.99 ± 0.67<sup>b</sup></bold>
                    </td></tr><tr><td rowspan="1" colspan="1">Head length (<abbrev xmlns:xlink="http://www.w3.org/1999/xlink" xlink:title="head length" xlink:type="simple">HL</abbrev>)</td><td rowspan="1" colspan="1">27.09</td><td rowspan="1" colspan="1">19.95–27.09</td><td rowspan="1" colspan="1">
                      <bold>22.05 ± 1.95<sup>b</sup></bold>
                    </td><td rowspan="1" colspan="1">21.37–25.08</td><td rowspan="1" colspan="1">
                      <bold>23.60 ± 1.05<sup>a</sup></bold>
                    </td><td rowspan="1" colspan="1">23.59–26.66</td><td rowspan="1" colspan="1">
                      <bold>24.72 ± 0.88<sup>a</sup></bold>
                    </td><td rowspan="1" colspan="1">22.65–27.37</td><td rowspan="1" colspan="1">24.67 ± 1.39<sup>ab</sup></td><td rowspan="1" colspan="1">23.26–24.11</td><td rowspan="1" colspan="1">23.59 ± 0.33<sup>ab</sup></td></tr><tr><td rowspan="1" colspan="1">Dorsal head length (<abbrev xmlns:xlink="http://www.w3.org/1999/xlink" xlink:title="Dorsal head length" xlink:type="simple">DHL</abbrev>)</td><td rowspan="1" colspan="1">22.26</td><td rowspan="1" colspan="1">20.34–24.06</td><td rowspan="1" colspan="1">
                      <bold>22.64 ± 1.00<sup>b</sup></bold>
                    </td><td rowspan="1" colspan="1">21.63–24.07</td><td rowspan="1" colspan="1">
                      <bold>22.61 ± 0.62<sup>b</sup></bold>
                    </td><td rowspan="1" colspan="1">22.32–26.24</td><td rowspan="1" colspan="1">
                      <bold>24.08 ± 0.96<sup>a</sup></bold>
                    </td><td rowspan="1" colspan="1">21.36–26.41</td><td rowspan="1" colspan="1">
                      <bold>24.53 ± 1.33<sup>a</sup></bold>
                    </td><td rowspan="1" colspan="1">22.70–24.72</td><td rowspan="1" colspan="1">23.69 ± 0.86<sup>ab</sup></td></tr><tr><td rowspan="1" colspan="1">Head depth (<abbrev xmlns:xlink="http://www.w3.org/1999/xlink" xlink:title="Head depth" xlink:type="simple">HD</abbrev>)</td><td rowspan="1" colspan="1">11.31</td><td rowspan="1" colspan="1">10.50–13.29</td><td rowspan="1" colspan="1">11.71 ± 0.74</td><td rowspan="1" colspan="1">10.87–12.79</td><td rowspan="1" colspan="1">11.73 ± 0.52</td><td rowspan="1" colspan="1">10.65–13.51</td><td rowspan="1" colspan="1">11.78 ± 0.72</td><td rowspan="1" colspan="1">10.89–13.69</td><td rowspan="1" colspan="1">11.95 ± 0.67</td><td rowspan="1" colspan="1">11.31–12.31</td><td rowspan="1" colspan="1">11.78 ± 0.36</td></tr><tr><td rowspan="1" colspan="1">Head width (<abbrev xmlns:xlink="http://www.w3.org/1999/xlink" xlink:title="Head width" xlink:type="simple">HW</abbrev>)</td><td rowspan="1" colspan="1">18.73</td><td rowspan="1" colspan="1">17.64–20.45</td><td rowspan="1" colspan="1">
                      <bold>18.89 ± 0.77<sup>b</sup></bold>
                    </td><td rowspan="1" colspan="1">17.28–20.35</td><td rowspan="1" colspan="1">
                      <bold>18.61 ± 0.80<sup>b</sup></bold>
                    </td><td rowspan="1" colspan="1">18.01–21.16</td><td rowspan="1" colspan="1">19.33 ± 1.07<sup>ab</sup></td><td rowspan="1" colspan="1">18.00–22.69</td><td rowspan="1" colspan="1">
                      <bold>20.24 ± 1.29<sup>a</sup></bold>
                    </td><td rowspan="1" colspan="1">18.39–20.12</td><td rowspan="1" colspan="1">19.30 ± 0.77<sup>ab</sup></td></tr><tr><td rowspan="1" colspan="1">Caudal-peduncle length (<abbrev xmlns:xlink="http://www.w3.org/1999/xlink" xlink:title="Caudal-peduncle length" xlink:type="simple">CPL</abbrev>)</td><td rowspan="1" colspan="1">15.03</td><td rowspan="1" colspan="1">7.87–15.03</td><td rowspan="1" colspan="1">
                      <bold>11.07 ± 2.19<sup>b</sup></bold>
                    </td><td rowspan="1" colspan="1">10.70–15.07</td><td rowspan="1" colspan="1">
                      <bold>12.76 ± 0.99<sup>a</sup></bold>
                    </td><td rowspan="1" colspan="1">10.42–15.01</td><td rowspan="1" colspan="1">
                      <bold>12.81 ± 1.35<sup>a</sup></bold>
                    </td><td rowspan="1" colspan="1">11.30–14.73</td><td rowspan="1" colspan="1">
                      <bold>12.82 ± 1.02<sup>a</sup></bold>
                    </td><td rowspan="1" colspan="1">10.67–12.14</td><td rowspan="1" colspan="1">11.42 ± 0.60<sup>ab</sup></td></tr><tr><td rowspan="1" colspan="1">Caudal-peduncle depth (<abbrev xmlns:xlink="http://www.w3.org/1999/xlink" xlink:title="Caudal-peduncle depth" xlink:type="simple">CPD</abbrev>)</td><td rowspan="1" colspan="1">10.68</td><td rowspan="1" colspan="1">9.25–11.47</td><td rowspan="1" colspan="1">
                      <bold>10.28 ± 0.59<sup>b</sup></bold>
                    </td><td rowspan="1" colspan="1">10.33–12.62</td><td rowspan="1" colspan="1">
                      <bold>11.33 ± 0.70<sup>a</sup></bold>
                    </td><td rowspan="1" colspan="1">9.74–11.99</td><td rowspan="1" colspan="1">
                      <bold>10.54 ± 0.65<sup>b</sup></bold>
                    </td><td rowspan="1" colspan="1">9.23–12.07</td><td rowspan="1" colspan="1">10.78 ± 0.86<sup>ab</sup></td><td rowspan="1" colspan="1">9.45–10.96</td><td rowspan="1" colspan="1">
                      <bold>10.15 ± 0.52<sup>b</sup></bold>
                    </td></tr><tr><td rowspan="1" colspan="1">Dorsal-fin length (<abbrev xmlns:xlink="http://www.w3.org/1999/xlink" xlink:title="Dorsal-fin length" xlink:type="simple">DFL</abbrev>)</td><td rowspan="1" colspan="1">22.48</td><td rowspan="1" colspan="1">20.28–24.36</td><td rowspan="1" colspan="1">
                      <bold>22.32 ± 1.05<sup>b</sup></bold>
                    </td><td rowspan="1" colspan="1">19.96–23.28</td><td rowspan="1" colspan="1">
                      <bold>21.28 ± 0.99<sup>b</sup></bold>
                    </td><td rowspan="1" colspan="1">20.76–24.96</td><td rowspan="1" colspan="1">
                      <bold>22.44 ± 1.38<sup>b</sup></bold>
                    </td><td rowspan="1" colspan="1">21.06–26.94</td><td rowspan="1" colspan="1">
                      <bold>24.27 ± 1.58<sup>a</sup></bold>
                    </td><td rowspan="1" colspan="1">22.12–24.68</td><td rowspan="1" colspan="1">23.63 ± 0.90<sup>ab</sup></td></tr><tr><td rowspan="1" colspan="1">Pectoral-fin length (<abbrev xmlns:xlink="http://www.w3.org/1999/xlink" xlink:title="Pectoral-fin length" xlink:type="simple">PFL</abbrev>)</td><td rowspan="1" colspan="1">24.24</td><td rowspan="1" colspan="1">21.77–26.42</td><td rowspan="1" colspan="1">
                      <bold>24.03 ± 1.15<sup>b</sup></bold>
                    </td><td rowspan="1" colspan="1">22.98–26.70</td><td rowspan="1" colspan="1">
                      <bold>24.76 ± 1.16<sup>b</sup></bold>
                    </td><td rowspan="1" colspan="1">21.46–27.40</td><td rowspan="1" colspan="1">
                      <bold>25.47 ± 1.67<sup>b</sup></bold>
                    </td><td rowspan="1" colspan="1">22.87–29.74</td><td rowspan="1" colspan="1">
                      <bold>27.25 ± 1.74<sup>a</sup></bold>
                    </td><td rowspan="1" colspan="1">24.18–26.50</td><td rowspan="1" colspan="1">25.39 ± 1.10<sup>ab</sup></td></tr><tr><td rowspan="1" colspan="1">Pelvic-fin length (<abbrev xmlns:xlink="http://www.w3.org/1999/xlink" xlink:title="Pelvic-fin length" xlink:type="simple">VFL</abbrev>)</td><td rowspan="1" colspan="1">20.80</td><td rowspan="1" colspan="1">18.80–21.07</td><td rowspan="1" colspan="1">
                      <bold>19.98 ± 0.86<sup>b</sup></bold>
                    </td><td rowspan="1" colspan="1">18.47–22.06</td><td rowspan="1" colspan="1">
                      <bold>20.50 ± 0.93<sup>b</sup></bold>
                    </td><td rowspan="1" colspan="1">18.03–22.38</td><td rowspan="1" colspan="1">
                      <bold>20.52 ± 1.44<sup>b</sup></bold>
                    </td><td rowspan="1" colspan="1">19.97–24.08</td><td rowspan="1" colspan="1">
                      <bold>22.33 ± 1.24<sup>a</sup></bold>
                    </td><td rowspan="1" colspan="1">19.73–21.97</td><td rowspan="1" colspan="1">20.87 ± 0.94<sup>ab</sup></td></tr><tr><td rowspan="1" colspan="1">Anal-fin length (<abbrev xmlns:xlink="http://www.w3.org/1999/xlink" xlink:title="Anal-fin length" xlink:type="simple">AFL</abbrev>)</td><td rowspan="1" colspan="1">18.86</td><td rowspan="1" colspan="1">16.96–19.73</td><td rowspan="1" colspan="1">
                      <bold>18.57 ± 0.73<sup>b</sup></bold>
                    </td><td rowspan="1" colspan="1">16.85–19.77</td><td rowspan="1" colspan="1">
                      <bold>18.19 ± 0.79<sup>b</sup></bold>
                    </td><td rowspan="1" colspan="1">17.42–20.76</td><td rowspan="1" colspan="1">
                      <bold>18.71 ± 0.98<sup>b</sup></bold>
                    </td><td rowspan="1" colspan="1">17.43–25.80</td><td rowspan="1" colspan="1">
                      <bold>20.39 ± 1.99<sup>a</sup></bold>
                    </td><td rowspan="1" colspan="1">17.59–19.89</td><td rowspan="1" colspan="1">18.83 ± 0.85<sup>ab</sup></td></tr><tr><td rowspan="1" colspan="1">Dorsal-fin base length (<abbrev xmlns:xlink="http://www.w3.org/1999/xlink" xlink:title="Dorsal-fin base length" xlink:type="simple">DBL</abbrev>)</td><td rowspan="1" colspan="1">13.07</td><td rowspan="1" colspan="1">10.85–14.15</td><td rowspan="1" colspan="1">
                      <bold>12.73 ± 1.09<sup>b</sup></bold>
                    </td><td rowspan="1" colspan="1">12.32–15.75</td><td rowspan="1" colspan="1">
                      <bold>14.23 ± 0.71<sup>a</sup></bold>
                    </td><td rowspan="1" colspan="1">12.27–17.56</td><td rowspan="1" colspan="1">
                      <bold>14.57 ± 1.29<sup>a</sup></bold>
                    </td><td rowspan="1" colspan="1">12.17–17.50</td><td rowspan="1" colspan="1">
                      <bold>14.28 ± 1.42<sup>a</sup></bold>
                    </td><td rowspan="1" colspan="1">12.59–15.18</td><td rowspan="1" colspan="1">13.69 ± 0.99<sup>ab</sup></td></tr><tr><td rowspan="1" colspan="1">Pectoral-fin base length (<abbrev xmlns:xlink="http://www.w3.org/1999/xlink" xlink:title="Pectoral-fin base length" xlink:type="simple">PBL</abbrev>)</td><td rowspan="1" colspan="1">7.66</td><td rowspan="1" colspan="1">7.40–8.57</td><td rowspan="1" colspan="1">
                      <bold>8.08 ± 0.39<sup>c</sup></bold>
                    </td><td rowspan="1" colspan="1">7.81–9.97</td><td rowspan="1" colspan="1">
                      <bold>8.75 ± 0.53<sup>b</sup></bold>
                    </td><td rowspan="1" colspan="1">8.59–9.59</td><td rowspan="1" colspan="1">
                      <bold>9.14 ± 0.28<sup>ab</sup></bold>
                    </td><td rowspan="1" colspan="1">8.63–10.18</td><td rowspan="1" colspan="1">
                      <bold>9.50 ± 0.47<sup>a</sup></bold>
                    </td><td rowspan="1" colspan="1">8.73–10.64</td><td rowspan="1" colspan="1">
                      <bold>9.58 ± 0.63<sup>a</sup></bold>
                    </td></tr><tr><td rowspan="1" colspan="1">Pelvic-fin base length (<abbrev xmlns:xlink="http://www.w3.org/1999/xlink" xlink:title="Pelvic-fin base length" xlink:type="simple">VBL</abbrev>)</td><td rowspan="1" colspan="1">5.04</td><td rowspan="1" colspan="1">3.90–5.47</td><td rowspan="1" colspan="1">
                      <bold>4.94 ± 0.39<sup>b</sup></bold>
                    </td><td rowspan="1" colspan="1">5.11–7.28</td><td rowspan="1" colspan="1">
                      <bold>5.79 ± 0.60<sup>a</sup></bold>
                    </td><td rowspan="1" colspan="1">5.46–6.64</td><td rowspan="1" colspan="1">
                      <bold>5.93 ± 0.40<sup>a</sup></bold>
                    </td><td rowspan="1" colspan="1">4.70–6.14</td><td rowspan="1" colspan="1">
                      <bold>5.54 ± 0.45<sup>a</sup></bold>
                    </td><td rowspan="1" colspan="1">5.28–5.97</td><td rowspan="1" colspan="1">
                      <bold>5.63 ± 0.31<sup>a</sup></bold>
                    </td></tr><tr><td rowspan="1" colspan="1">Anal-fin base length (<abbrev xmlns:xlink="http://www.w3.org/1999/xlink" xlink:title="Anal-fin base length" xlink:type="simple">ABL</abbrev>)</td><td rowspan="1" colspan="1">7.56</td><td rowspan="1" colspan="1">6.43–8.43</td><td rowspan="1" colspan="1">7.49 ± 0.64</td><td rowspan="1" colspan="1">6.55–9.11</td><td rowspan="1" colspan="1">8.05 ± 0.76</td><td rowspan="1" colspan="1">6.87–10.58</td><td rowspan="1" colspan="1">8.27 ± 0.99</td><td rowspan="1" colspan="1">6.37–8.99</td><td rowspan="1" colspan="1">7.76 ± 0.74</td><td rowspan="1" colspan="1">6.88–8.98</td><td rowspan="1" colspan="1">8.04 ± 0.70</td></tr><tr><td rowspan="1" colspan="1">Pre-dorsal length (<abbrev xmlns:xlink="http://www.w3.org/1999/xlink" xlink:title="Pre-dorsal length" xlink:type="simple">PDL</abbrev>)</td><td rowspan="1" colspan="1">50.16</td><td rowspan="1" colspan="1">49.30–53.10</td><td rowspan="1" colspan="1">
                      <bold>50.88 ± 1.17<sup>c</sup></bold>
                    </td><td rowspan="1" colspan="1">48.33–53.34</td><td rowspan="1" colspan="1">
                      <bold>49.93 ± 1.32<sup>c</sup></bold>
                    </td><td rowspan="1" colspan="1">50.67–57.69</td><td rowspan="1" colspan="1">
                      <bold>53.71 ± 1.93<sup>a</sup></bold>
                    </td><td rowspan="1" colspan="1">49.96–56.01</td><td rowspan="1" colspan="1">
                      <bold>52.40 ± 1.60<sup>ab</sup></bold>
                    </td><td rowspan="1" colspan="1">49.51–51.73</td><td rowspan="1" colspan="1">
                      <bold>50.71 ± 0.82<sup>bc</sup></bold>
                    </td></tr><tr><td rowspan="1" colspan="1">Prepectoral length (<abbrev xmlns:xlink="http://www.w3.org/1999/xlink" xlink:title="Prepectoral length" xlink:type="simple">PPL</abbrev>)</td><td rowspan="1" colspan="1">21.71</td><td rowspan="1" colspan="1">18.90–23.21</td><td rowspan="1" colspan="1">20.79 ± 1.00 <sup>ab</sup></td><td rowspan="1" colspan="1">18.96–21.62</td><td rowspan="1" colspan="1">
                      <bold>19.94 ± 0.71<sup>b</sup></bold>
                    </td><td rowspan="1" colspan="1">18.31–22.56</td><td rowspan="1" colspan="1">20.59 ± 1.05 <sup>ab</sup></td><td rowspan="1" colspan="1">19.17–23.82</td><td rowspan="1" colspan="1">
                      <bold>21.30 ± 1.23<sup>a</sup></bold>
                    </td><td rowspan="1" colspan="1">19.79–20.80</td><td rowspan="1" colspan="1">20.41 ± 0.41<sup>ab</sup></td></tr><tr><td rowspan="1" colspan="1">Pre-pelvic length (<abbrev xmlns:xlink="http://www.w3.org/1999/xlink" xlink:title="Pre-pelvic length" xlink:type="simple">PVL</abbrev>)</td><td rowspan="1" colspan="1">53.09</td><td rowspan="1" colspan="1">51.26–55.61</td><td rowspan="1" colspan="1">
                      <bold>52.97 ± 0.93<sup>a</sup></bold>
                    </td><td rowspan="1" colspan="1">50.07–53.41</td><td rowspan="1" colspan="1">
                      <bold>51.46 ± 1.06<sup>b</sup></bold>
                    </td><td rowspan="1" colspan="1">48.92–52.56</td><td rowspan="1" colspan="1">
                      <bold>51.06 ± 1.18<sup>b</sup></bold>
                    </td><td rowspan="1" colspan="1">49.69–54.58</td><td rowspan="1" colspan="1">51.98 ± 1.26<sup>ab</sup></td><td rowspan="1" colspan="1">51.26–53.93</td><td rowspan="1" colspan="1">52.48 ± 0.89<sup>ab</sup></td></tr><tr><td rowspan="1" colspan="1">Pre-anal-pore length (<abbrev xmlns:xlink="http://www.w3.org/1999/xlink" xlink:title="Pre-anal-pore length" xlink:type="simple">PAPL</abbrev>)</td><td rowspan="1" colspan="1">67.95</td><td rowspan="1" colspan="1">66.47–72.42</td><td rowspan="1" colspan="1">68.52 ± 1.46</td><td rowspan="1" colspan="1">66.07–70.50</td><td rowspan="1" colspan="1">68.06 ± 1.16</td><td rowspan="1" colspan="1">64.93–69.69</td><td rowspan="1" colspan="1">67.76 ± 1.30</td><td rowspan="1" colspan="1">64.63–70.83</td><td rowspan="1" colspan="1">67.59 ± 1.45</td><td rowspan="1" colspan="1">67.51–69.61</td><td rowspan="1" colspan="1">68.31 ± 0.87</td></tr><tr><td rowspan="1" colspan="1">Pre-anal-fin length (<abbrev xmlns:xlink="http://www.w3.org/1999/xlink" xlink:title="Pre-anal-fin length" xlink:type="simple">PAFL</abbrev>)</td><td rowspan="1" colspan="1">77.71</td><td rowspan="1" colspan="1">77.50–82.66</td><td rowspan="1" colspan="1">
                      <bold>79.78 ± 1.38<sup>c</sup></bold>
                    </td><td rowspan="1" colspan="1">76.44–81.06</td><td rowspan="1" colspan="1">
                      <bold>77.87 ± 1.42<sup>b</sup></bold>
                    </td><td rowspan="1" colspan="1">75.64–79.95</td><td rowspan="1" colspan="1">
                      <bold>77.92 ± 1.30<sup>b</sup></bold>
                    </td><td rowspan="1" colspan="1">75.13–80.84</td><td rowspan="1" colspan="1">
                      <bold>78.32 ± 1.49<sup>ab</sup></bold>
                    </td><td rowspan="1" colspan="1">79.15–80.96</td><td rowspan="1" colspan="1">
                      <bold>80.06 ± 0.69<sup>ac</sup></bold>
                    </td></tr><tr><td rowspan="1" colspan="1">Pectoral-pelvic-fin insertion (<abbrev xmlns:xlink="http://www.w3.org/1999/xlink" xlink:title="Pectoral-pelvic-fin insertion" xlink:type="simple">PPOL</abbrev>)</td><td rowspan="1" colspan="1">32.88</td><td rowspan="1" colspan="1">32.05–36.01</td><td rowspan="1" colspan="1">33.79 ± 1.08</td><td rowspan="1" colspan="1">31.10–34.56</td><td rowspan="1" colspan="1">33.15 ± 1.12</td><td rowspan="1" colspan="1">31.09–35.23</td><td rowspan="1" colspan="1">32.65 ± 1.11</td><td rowspan="1" colspan="1">29.39–36.19</td><td rowspan="1" colspan="1">32.86 ± 1.69</td><td rowspan="1" colspan="1">32.99–35.11</td><td rowspan="1" colspan="1">33.68 ± 0.81</td></tr><tr><td rowspan="1" colspan="1">Pelvic-anal-fin insertion (<abbrev xmlns:xlink="http://www.w3.org/1999/xlink" xlink:title="Pelvic-anal-fin insertion" xlink:type="simple">PAOL</abbrev>)</td><td rowspan="1" colspan="1">24.93</td><td rowspan="1" colspan="1">24.93–29.72</td><td rowspan="1" colspan="1">27.83 ± 1.44</td><td rowspan="1" colspan="1">25.99–29.31</td><td rowspan="1" colspan="1">27.40 ± 1.04</td><td rowspan="1" colspan="1">26.53–30.34</td><td rowspan="1" colspan="1">28.32 ± 1.09</td><td rowspan="1" colspan="1">24.09–29.30</td><td rowspan="1" colspan="1">27.54 ± 1.26</td><td rowspan="1" colspan="1">25.21–29.28</td><td rowspan="1" colspan="1">28.01 ± 1.52</td></tr><tr><td rowspan="1" colspan="1">Width between mid-pectoral base (<abbrev xmlns:xlink="http://www.w3.org/1999/xlink" xlink:title="Width between mid-pectoral base" xlink:type="simple">BPW</abbrev>)</td><td rowspan="1" colspan="1">17.96</td><td rowspan="1" colspan="1">15.64–18.23</td><td rowspan="1" colspan="1">
                      <bold>17.16 ± 0.68<sup>c</sup></bold>
                    </td><td rowspan="1" colspan="1">17.13–19.80</td><td rowspan="1" colspan="1">
                      <bold>18.24 ± 0.84<sup>b</sup></bold>
                    </td><td rowspan="1" colspan="1">18.03–20.68</td><td rowspan="1" colspan="1">
                      <bold>19.41 ± 1.06<sup>a</sup></bold>
                    </td><td rowspan="1" colspan="1">16.41–21.72</td><td rowspan="1" colspan="1">
                      <bold>19.14 ± 1.37<sup>ab</sup></bold>
                    </td><td rowspan="1" colspan="1">17.01–19.11</td><td rowspan="1" colspan="1">18.08 ± 0.82<sup>abc</sup></td></tr><tr><td rowspan="1" colspan="1">Width between mid-pelvic base (<abbrev xmlns:xlink="http://www.w3.org/1999/xlink" xlink:title="Width between mid-pelvic base" xlink:type="simple">BVW</abbrev>)</td><td rowspan="1" colspan="1">12.86</td><td rowspan="1" colspan="1">11.81–13.73</td><td rowspan="1" colspan="1">
                      <bold>12.75 ± 0.56<sup>d</sup></bold>
                    </td><td rowspan="1" colspan="1">12.67–14.37</td><td rowspan="1" colspan="1">
                      <bold>13.48 ± 0.46<sup>c</sup></bold>
                    </td><td rowspan="1" colspan="1">13.74–15.97</td><td rowspan="1" colspan="1">
                      <bold>14.57 ± 0.76<sup>a</sup></bold>
                    </td><td rowspan="1" colspan="1">12.14–15.80</td><td rowspan="1" colspan="1">
                      <bold>13.82 ± 0.83<sup>bc</sup></bold>
                    </td><td rowspan="1" colspan="1">13.24–14.30</td><td rowspan="1" colspan="1">
                      <bold>13.70 ± 0.41<sup>abc</sup></bold>
                    </td></tr><tr><td rowspan="1" colspan="1">Upper caudal-lobe length (<abbrev xmlns:xlink="http://www.w3.org/1999/xlink" xlink:title="Upper caudal-lobe length" xlink:type="simple">UCL</abbrev>)</td><td rowspan="1" colspan="1">24.32</td><td rowspan="1" colspan="1">20.89–26.02</td><td rowspan="1" colspan="1">24.30 ± 1.44<sup>abc</sup></td><td rowspan="1" colspan="1">21.15–24.89</td><td rowspan="1" colspan="1">
                      <bold>22.82 ± 0.94<sup>b</sup></bold>
                    </td><td rowspan="1" colspan="1">20.93–29.34</td><td rowspan="1" colspan="1">24.36 ± 2.06<sup>abc</sup></td><td rowspan="1" colspan="1">22.35–28.53</td><td rowspan="1" colspan="1">
                      <bold>25.05 ± 1.74<sup>c</sup></bold>
                    </td><td rowspan="1" colspan="1">22.02–26.70</td><td rowspan="1" colspan="1">24.46 ± 1.71<sup>abc</sup></td></tr><tr><td rowspan="1" colspan="1">Lower caudal-lobe length (<abbrev xmlns:xlink="http://www.w3.org/1999/xlink" xlink:title="Lower caudal-lobe length" xlink:type="simple">LCL</abbrev>)</td><td rowspan="1" colspan="1">26.64</td><td rowspan="1" colspan="1">19.26–27.53</td><td rowspan="1" colspan="1">
                      <bold>24.75 ± 2.15<sup>b</sup></bold>
                    </td><td rowspan="1" colspan="1">21.28–27.07</td><td rowspan="1" colspan="1">
                      <bold>23.58 ± 1.53<sup>b</sup></bold>
                    </td><td rowspan="1" colspan="1">22.60–29.94</td><td rowspan="1" colspan="1">25.51 ± 1.95<sup>ab</sup></td><td rowspan="1" colspan="1">21.72–31.24</td><td rowspan="1" colspan="1">
                      <bold>26.70 ± 2.22<sup>a</sup></bold>
                    </td><td rowspan="1" colspan="1">24.19–28.53</td><td rowspan="1" colspan="1">25.82 ± 1.78<sup>ab</sup></td></tr><tr><td rowspan="1" colspan="12">
                      <bold>% <abbrev xmlns:xlink="http://www.w3.org/1999/xlink" xlink:title="head length" xlink:type="simple">HL</abbrev></bold>
                    </td></tr><tr><td rowspan="1" colspan="1">Snout length (<abbrev xmlns:xlink="http://www.w3.org/1999/xlink" xlink:title="Snout length" xlink:type="simple">SnL</abbrev>)</td><td rowspan="1" colspan="1">52.23</td><td rowspan="1" colspan="1">47.82–63.77</td><td rowspan="1" colspan="1">
                      <bold>55.67 ± 4.37<sup>b</sup></bold>
                    </td><td rowspan="1" colspan="1">53.98–61.11</td><td rowspan="1" colspan="1">57.32 ± 1.90 <sup>ab</sup></td><td rowspan="1" colspan="1">54.84–61.36</td><td rowspan="1" colspan="1">57.61 ± 2.08 <sup>ab</sup></td><td rowspan="1" colspan="1">54.48–61.93</td><td rowspan="1" colspan="1">57.65 ± 2.27<sup>ab</sup></td><td rowspan="1" colspan="1">58.70–61.66</td><td rowspan="1" colspan="1">
                      <bold>60.20 ± 1.04<sup>a</sup></bold>
                    </td></tr><tr><td rowspan="1" colspan="1">
                      <abbrev xmlns:xlink="http://www.w3.org/1999/xlink" xlink:title="Head depth" xlink:type="simple">HD</abbrev>
                    </td><td rowspan="1" colspan="1">41.75</td><td rowspan="1" colspan="1">41.75–61.92</td><td rowspan="1" colspan="1">
                      <bold>53.39 ± 4.85<sup>a</sup></bold>
                    </td><td rowspan="1" colspan="1">45.22–54.02</td><td rowspan="1" colspan="1">
                      <bold>49.77 ± 2.39<sup>b</sup></bold>
                    </td><td rowspan="1" colspan="1">44.42–50.36</td><td rowspan="1" colspan="1">
                      <bold>47.58 ± 1.85<sup>b</sup></bold>
                    </td><td rowspan="1" colspan="1">43.54–51.62</td><td rowspan="1" colspan="1">
                      <bold>48.47 ± 2.16<sup>b</sup></bold>
                    </td><td rowspan="1" colspan="1">47.84–52.57</td><td rowspan="1" colspan="1">49.97 ± 1.76<sup>ab</sup></td></tr><tr><td rowspan="1" colspan="1">
                      <abbrev xmlns:xlink="http://www.w3.org/1999/xlink" xlink:title="Head width" xlink:type="simple">HW</abbrev>
                    </td><td rowspan="1" colspan="1">69.14</td><td rowspan="1" colspan="1">69.14–97.27</td><td rowspan="1" colspan="1">
                      <bold>86.30 ± 8.36<sup>a</sup></bold>
                    </td><td rowspan="1" colspan="1">74.31–81.83</td><td rowspan="1" colspan="1">
                      <bold>78.89 ± 2.25<sup>b</sup></bold>
                    </td><td rowspan="1" colspan="1">74.93–82.53</td><td rowspan="1" colspan="1">
                      <bold>78.17 ± 2.50 <sup>b</sup></bold>
                    </td><td rowspan="1" colspan="1">75.72–86.97</td><td rowspan="1" colspan="1">
                      <bold>82.06 ± 2.89<sup>b</sup></bold>
                    </td><td rowspan="1" colspan="1">78.23–85.34</td><td rowspan="1" colspan="1">
                      <bold>81.80 ± 3.07<sup>ab</sup></bold>
                    </td></tr><tr><td rowspan="1" colspan="1">Eye diameter (<abbrev xmlns:xlink="http://www.w3.org/1999/xlink" xlink:title="Eye diameter" xlink:type="simple">ED</abbrev>)</td><td rowspan="1" colspan="1">11.93</td><td rowspan="1" colspan="1">11.93–20.38</td><td rowspan="1" colspan="1">
                      <bold>15.96 ± 2.64<sup>a</sup></bold>
                    </td><td rowspan="1" colspan="1">10.77–14.97</td><td rowspan="1" colspan="1">
                      <bold>12.62 ± 1.35<sup>c</sup></bold>
                    </td><td rowspan="1" colspan="1">12.95–17.02</td><td rowspan="1" colspan="1">
                      <bold>15.03 ± 1.33<sup>ab</sup></bold>
                    </td><td rowspan="1" colspan="1">12.65–17.88</td><td rowspan="1" colspan="1">
                      <bold>15.22 ± 1.29<sup>ab</sup></bold>
                    </td><td rowspan="1" colspan="1">11.63–15.06</td><td rowspan="1" colspan="1">
                      <bold>13.50 ± 1.32<sup>b</sup></bold>
                    </td></tr><tr><td rowspan="1" colspan="1">Inter-orbital width (<abbrev xmlns:xlink="http://www.w3.org/1999/xlink" xlink:title="Inter-orbital width" xlink:type="simple">IOW</abbrev>)</td><td rowspan="1" colspan="1">33.29</td><td rowspan="1" colspan="1">33.29–43.75</td><td rowspan="1" colspan="1">
                      <bold>39.04 ± 2.60<sup>a</sup></bold>
                    </td><td rowspan="1" colspan="1">33.83–47.21</td><td rowspan="1" colspan="1">
                      <bold>39.42 ± 3.54<sup>a</sup></bold>
                    </td><td rowspan="1" colspan="1">29.42–36.45</td><td rowspan="1" colspan="1">
                      <bold>34.15 ± 1.84<sup>b</sup></bold>
                    </td><td rowspan="1" colspan="1">32.00–38.38</td><td rowspan="1" colspan="1">
                      <bold>34.80 ± 1.89<sup>b</sup></bold>
                    </td><td rowspan="1" colspan="1">31.03–37.59</td><td rowspan="1" colspan="1">
                      <bold>34.80 ± 2.63<sup>b</sup></bold>
                    </td></tr><tr><td rowspan="1" colspan="1">Post-orbital length (<abbrev xmlns:xlink="http://www.w3.org/1999/xlink" xlink:title="Post-orbital length" xlink:type="simple">POL</abbrev>)</td><td rowspan="1" colspan="1">39.26</td><td rowspan="1" colspan="1">22.64–39.26</td><td rowspan="1" colspan="1">
                      <bold>30.54 ± 5.35<sup>b</sup></bold>
                    </td><td rowspan="1" colspan="1">30.29–38.25</td><td rowspan="1" colspan="1">
                      <bold>35.31 ± 1.98<sup>a</sup></bold>
                    </td><td rowspan="1" colspan="1">33.75–39.93</td><td rowspan="1" colspan="1">
                      <bold>36.20 ± 2.04<sup>a</sup></bold>
                    </td><td rowspan="1" colspan="1">32.25–40.53</td><td rowspan="1" colspan="1">
                      <bold>35.78 ± 1.94<sup>a</sup></bold>
                    </td><td rowspan="1" colspan="1">31.35–35.52</td><td rowspan="1" colspan="1">33.61 ± 1.59<sup>ab</sup></td></tr><tr><td rowspan="1" colspan="1">Mouth width (<abbrev xmlns:xlink="http://www.w3.org/1999/xlink" xlink:title="Mouth width" xlink:type="simple">MW</abbrev>)</td><td rowspan="1" colspan="1">34.63</td><td rowspan="1" colspan="1">24.14–34.63</td><td rowspan="1" colspan="1">
                      <bold>27.27 ± 3.16<sup>b</sup></bold>
                    </td><td rowspan="1" colspan="1">31.89–40.61</td><td rowspan="1" colspan="1">
                      <bold>36.12 ± 2.53<sup>a</sup></bold>
                    </td><td rowspan="1" colspan="1">22.68–32.65</td><td rowspan="1" colspan="1">
                      <bold>28.54 ± 2.66<sup>b</sup></bold>
                    </td><td rowspan="1" colspan="1">23.66–33.98</td><td rowspan="1" colspan="1">
                      <bold>27.78 ± 2.32<sup>b</sup></bold>
                    </td><td rowspan="1" colspan="1">30.90–40.11</td><td rowspan="1" colspan="1">
                      <bold>36.01 ± 2.99<sup>a</sup></bold>
                    </td></tr><tr><td rowspan="1" colspan="12">
                      <bold>% of caudal peduncle length (<abbrev xmlns:xlink="http://www.w3.org/1999/xlink" xlink:title="Caudal-peduncle length" xlink:type="simple">CPL</abbrev>)</bold>
                    </td></tr><tr><td rowspan="1" colspan="1">Caudal-peduncle depth (<abbrev xmlns:xlink="http://www.w3.org/1999/xlink" xlink:title="Caudal-peduncle depth" xlink:type="simple">CPD</abbrev>)</td><td rowspan="1" colspan="1">71.09</td><td rowspan="1" colspan="1">71.09–122.51</td><td rowspan="1" colspan="1">
                      <bold>96.11 ± 18.38<sup>a</sup></bold>
                    </td><td rowspan="1" colspan="1">77.12–112.02</td><td rowspan="1" colspan="1">89.40 ± 10.17<sup>ab</sup></td><td rowspan="1" colspan="1">69.53–100.17</td><td rowspan="1" colspan="1">
                      <bold>83.08 ± 9.44<sup>b</sup></bold>
                    </td><td rowspan="1" colspan="1">71.86–100.14</td><td rowspan="1" colspan="1">
                      <bold>84.39 ± 7.20<sup>b</sup></bold>
                    </td><td rowspan="1" colspan="1">83.50–94.32</td><td rowspan="1" colspan="1">88.95 ± 3.99<sup>ab</sup></td></tr><tr><td rowspan="1" colspan="12">
                      <bold>% <abbrev xmlns:xlink="http://www.w3.org/1999/xlink" xlink:title="Eye diameter" xlink:type="simple">ED</abbrev></bold>
                    </td></tr><tr><td rowspan="1" colspan="1">Outermost pair of rostral barbels length (<abbrev xmlns:xlink="http://www.w3.org/1999/xlink" xlink:title="Outermost pair of rostral barbels length" xlink:type="simple">OBL</abbrev>)</td><td rowspan="1" colspan="1">128.16</td><td rowspan="1" colspan="1">78.10–167.14</td><td rowspan="1" colspan="1">109.07 ± 24.97<sup>ab</sup></td><td rowspan="1" colspan="1">92.95–159.71</td><td rowspan="1" colspan="1">
                      <bold>122.11 ± 22.06<sup>a</sup></bold>
                    </td><td rowspan="1" colspan="1">69.60–105.51</td><td rowspan="1" colspan="1">
                      <bold>90.76 ± 10.34<sup>b</sup></bold>
                    </td><td rowspan="1" colspan="1">74.55–118.26</td><td rowspan="1" colspan="1">
                      <bold>93.52 ± 12.50<sup>b</sup></bold>
                    </td><td rowspan="1" colspan="1">110.00–145.89</td><td rowspan="1" colspan="1">
                      <bold>124.76 ± 12.86<sup>a</sup></bold>
                    </td></tr><tr><td rowspan="1" colspan="1">Maxillary barbel length (<abbrev xmlns:xlink="http://www.w3.org/1999/xlink" xlink:title="Maxillary barbel length" xlink:type="simple">MBL</abbrev>)</td><td rowspan="1" colspan="1">97.09</td><td rowspan="1" colspan="1">49.75–118.18</td><td rowspan="1" colspan="1">82.43 ± 21.24<sup>ab</sup></td><td rowspan="1" colspan="1">63.75–114.49</td><td rowspan="1" colspan="1">
                      <bold>84.90 ± 16.14<sup>a</sup></bold>
                    </td><td rowspan="1" colspan="1">51.54–83.67</td><td rowspan="1" colspan="1">
                      <bold>67.80 ± 9.77<sup>b</sup></bold>
                    </td><td rowspan="1" colspan="1">53.57–86.67</td><td rowspan="1" colspan="1">71.89 ± 9.34 <sup>ab</sup></td><td rowspan="1" colspan="1">77.37–94.69</td><td rowspan="1" colspan="1">82.77 ± 7.04 <sup>ab</sup></td></tr><tr><td rowspan="1" colspan="1">Lower lip short barbel length (<abbrev xmlns:xlink="http://www.w3.org/1999/xlink" xlink:title="Lower lip short barbel length" xlink:type="simple">LBL</abbrev>)</td><td rowspan="1" colspan="1">32.04</td><td rowspan="1" colspan="1">24.34–51.98</td><td rowspan="1" colspan="1">
                      <bold>34.39 ± 6.85<sup>a</sup></bold>
                    </td><td rowspan="1" colspan="1">16.10–41.73</td><td rowspan="1" colspan="1">
                      <bold>26.75 ± 6.16<sup>b</sup></bold>
                    </td><td rowspan="1" colspan="1">21.13–38.87</td><td rowspan="1" colspan="1">30.07 ± 5.95<sup>ab</sup></td><td rowspan="1" colspan="1">21.59–45.13</td><td rowspan="1" colspan="1">32.28 ± 5.73<sup>ab</sup></td><td rowspan="1" colspan="1">26.84–42.66</td><td rowspan="1" colspan="1">
                      <bold>36.16 ± 5.63<sup>a</sup></bold>
                    </td></tr><tr><td rowspan="1" colspan="12"><bold>%</bold> POW</td></tr><tr><td rowspan="1" colspan="1">
                      <abbrev xmlns:xlink="http://www.w3.org/1999/xlink" xlink:title="Snout length" xlink:type="simple">SnL</abbrev>
                    </td><td rowspan="1" colspan="1">133.04</td><td rowspan="1" colspan="1">133.04–233.97</td><td rowspan="1" colspan="1">
                      <bold>187.08 ± 32.22<sup>a</sup></bold>
                    </td><td rowspan="1" colspan="1">143.37–194.32</td><td rowspan="1" colspan="1">
                      <bold>162.90 ± 12.41<sup>b</sup></bold>
                    </td><td rowspan="1" colspan="1">140.92–179.01</td><td rowspan="1" colspan="1">
                      <bold>159.72 ± 12.37<sup>b</sup></bold>
                    </td><td rowspan="1" colspan="1">137.17–181.73</td><td rowspan="1" colspan="1">
                      <bold>161.72 ± 13.07<sup>b</sup></bold>
                    </td><td rowspan="1" colspan="1">167.50–193.75</td><td rowspan="1" colspan="1">179.56 ± 10.63ab</td></tr><tr><td rowspan="1" colspan="12">
                      <bold>Meristic counts</bold>
                    </td></tr><tr><td rowspan="1" colspan="1">Dorsal-fin rays</td><td rowspan="1" colspan="1">iii,8</td><td rowspan="1" colspan="2">iii,8</td><td rowspan="1" colspan="2">iii, 8–9</td><td rowspan="1" colspan="2">iii, 8</td><td rowspan="1" colspan="2">iii, 8</td><td rowspan="1" colspan="2">iii, 8</td></tr><tr><td rowspan="1" colspan="1">Pectoral-fin rays</td><td rowspan="1" colspan="1">i, 14</td><td rowspan="1" colspan="2">i, 14–15</td><td rowspan="1" colspan="2">i, 14–15</td><td rowspan="1" colspan="2">i, 15</td><td rowspan="1" colspan="2">i, 15</td><td rowspan="1" colspan="2">i, 16</td></tr><tr><td rowspan="1" colspan="1">Pelvic-fin rays</td><td rowspan="1" colspan="1">i,8</td><td rowspan="1" colspan="2">i,8</td><td rowspan="1" colspan="2">i, 7–8</td><td rowspan="1" colspan="2">i, 8–9</td><td rowspan="1" colspan="2">i, 8</td><td rowspan="1" colspan="2">i, 8</td></tr><tr><td rowspan="1" colspan="1">Anal-fin rays</td><td rowspan="1" colspan="1">ii,5</td><td rowspan="1" colspan="2">ii, 5</td><td rowspan="1" colspan="2">ii, 5</td><td rowspan="1" colspan="2">ii, 5</td><td rowspan="1" colspan="2">ii, 5</td><td rowspan="1" colspan="2">ii, 5</td></tr><tr><td rowspan="1" colspan="1">Lateral-line scales</td><td rowspan="1" colspan="1">87</td><td rowspan="1" colspan="2">
                      <bold>72–88<sup>a</sup></bold>
                    </td><td rowspan="1" colspan="2">73–86<sup>ab</sup></td><td rowspan="1" colspan="2">
                      <bold>76–88<sup>a</sup></bold>
                    </td><td rowspan="1" colspan="2">
                      <bold>65–83<sup>b</sup></bold>
                    </td><td rowspan="1" colspan="2">
                      <bold>78–90<sup>a</sup></bold>
                    </td></tr></tbody></table><table-wrap-foot><fn><p>Note: Superscript letters indicate statistically significant differences (<italic>p</italic> &lt; 0.05) based on one-way ANOVA with post-hoc comparisons.</p></fn></table-wrap-foot></table-wrap><p>Body anteriorly subcylindrical, ventral profile flat from head to abdomen; dorsal profile gently rising from snout tip to dorsal-fin origin, then sloping to caudal-fin base; posterior body laterally compressed behind pelvic-fin base. Head slightly depressed, widest posteriorly; width greater than depth; 19.9–27.1% <abbrev xmlns:xlink="http://www.w3.org/1999/xlink" xlink:title="standard length" xlink:type="simple">SL</abbrev>. Snout rounded, blunt; length 1.33–2.34× postorbital length. Mouth small, inferior, arched. Lips fleshy; upper lip broad, papillae absent; lower lip with one pair of short pointed posterior barbels and one pair of anterior lobe-like protrusions. Maxillary barbels one pair at mouth corners, each with basal pad bearing variably distinct pointed wart-like projection. Upper and lower lips connected at mouth corners by skin flaps and maxillary barbels; upper jaw concealed by upper lip.</p><p>Rostral groove present between upper lip and snout tip, bearing four primary barbels with bases in groove, alternating with tertiary pairs. Rostral fold anterior to groove, margin bearing six tertiary barbels arranged in three pairs; inner surface with three secondary barbels between each tertiary pair, bases on fold. Anterior and posterior nostrils adjacent, small, nasal flaps well developed. Eyes round; diameter 12.0–20.4% <abbrev xmlns:xlink="http://www.w3.org/1999/xlink" xlink:title="head length" xlink:type="simple">HL</abbrev>. Gill openings large, extending onto ventral surface of head.</p><p>Scales minute; head scaleless. Body scaled dorsally and ventrally to posterior of pelvic-fin origin. Ventrolateral scaling from pelvic-fin origin to pectoral axilla; scales medially embedded or absent; embedded scales first visible anterior to pectoral-fin axilla. Lateral line complete; 72–88 scales.</p><p>Dorsal-fin origin above and slightly anterior to pelvic-fin origin; insertion at or slightly anterior to mid-distance between snout tip and caudal-fin base; length 21.8–26.4% <abbrev xmlns:xlink="http://www.w3.org/1999/xlink" xlink:title="standard length" xlink:type="simple">SL</abbrev>. Pectoral fin laterally expanded, margin curved. Pelvic fin laterally expanded, with a dorsal fleshy flap at base; tip surpassing anus. Anal fin reaching or slightly surpassing caudal-fin base when adpressed; length 17.0–19.7% <abbrev xmlns:xlink="http://www.w3.org/1999/xlink" xlink:title="standard length" xlink:type="simple">SL</abbrev>. Caudal peduncle laterally compressed; depth 0.71–1.23× length. Caudal fin forked when compressed, slightly emarginate when fully expanded; lower lobe slightly longer.</p></tp:treatment-sec><tp:treatment-sec sec-type="Colouration in preserved specimens"><title>Colouration in preserved specimens.</title><p>Dorsum pale yellow, patterned brown to black; venter creamy white. Dorsal surface of head with dark vermiculate markings. Predorsal region typically with one continuous longitudinal rectangular dark blotch, margins even to weakly undulate, 2–3 small light brown saddle spots occasionally connecting to lateral pale stripes. Post-dorsal region with 2–4 saddle-shaped patches separated by pale interspaces, connected to pale lateral stripes. Dorsal surface of precaudal base with one black spot. After long-term preservation in low-concentration alcohol, yellowish areas intensified</p><p>Flank with broad, dark longitudinal band along lateral line, 2–5 scales wide, margins even to weakly undulate; a straight pale longitudinal band, 1–3 scales wide, between lateral dark band and dorsal pigmentation, usually continuous to posterior margin of head, occasionally interrupted near pectoral region. Transition zone between flank and venter variably pale or bearing narrow continuous to interrupted dark stripe. Bases of paired fins dorsally with small black spot.</p><p>Fin membranes hyaline white. Paired fins with 0–2 broad dark bars perpendicular to rays, dorsal fin with 2–3 bars, anal fin with one bar, caudal fin with 3–4 bars; lower half of caudal-fin base with a narrow, transverse, elliptical, black spot.</p></tp:treatment-sec><tp:treatment-sec sec-type="Colouration in life"><title>Colouration in life.</title><p>Bright spots on body at dorsal base of paired fins, anterior and posterior to dorsal-fin base, and on upper half of caudal-fin base (Fig. <xref ref-type="fig" rid="F4">4</xref>).</p><fig id="F4" position="float" orientation="portrait"><object-id xmlns:xlink="http://www.w3.org/1999/xlink" content-type="doi" xlink:type="simple">10.3897/zookeys.1273.184335.figure4</object-id><object-id xmlns:xlink="http://www.w3.org/1999/xlink" content-type="arpha" xlink:type="simple">3A3561B3-7807-597C-A24B-943CD8357B85</object-id><label>Figure 4.</label><caption><p>Habitat (photographed by Yong-Sheng Lin) and live appearance of <italic><tp:taxon-name><tp:taxon-name-part taxon-name-part-type="genus" reg="Formosania">Formosania</tp:taxon-name-part> <tp:taxon-name-part taxon-name-part-type="species" reg="tangi">tangi</tp:taxon-name-part></tp:taxon-name></italic> sp. nov. (photographed by Hao-Jun Chen).</p></caption><graphic xmlns:xlink="http://www.w3.org/1999/xlink" xlink:href="zookeys-1273-147_article-184335__-g004.jpg" id="oo_1563702.jpg" position="float" orientation="portrait" xlink:type="simple"><uri content-type="original_file" xlink:type="simple">https://binary.pensoft.net/fig/1563702</uri></graphic></fig></tp:treatment-sec><tp:treatment-sec sec-type="Colouration of juvenile specimens"><title>Colouration of juvenile specimens.</title><p>Predorsal region with continuous dark longitudinal stripe enclosing 1–2 pale, central, rectangular areas; postdorsal region with 2–3 fragmented saddle patches. Lateral line with straight, continuous, dark stripe extending through eye to snout. Fin markings faint, except on caudal fin.</p></tp:treatment-sec><tp:treatment-sec sec-type="Etymology"><title>Etymology.</title><p>The species name honours Wen-Qiao Tang, a senior Chinese ichthyology researcher, and is derived from the latinized Chinese spelling of his family name, in recognition of his contributions to the field. We propose “Wén Qiáo Yīng Kŏu Qiū” (文乔缨口鳅) as its Chinese common name.</p></tp:treatment-sec><tp:treatment-sec sec-type="Distribution and habitat"><title>Distribution and habitat.</title><p>This species is endemic to the Jiulong River (九龙江) system, which flows independently into the sea in southeastern China. This species inhabits streams with gravel or pebbly substrates and has a carnivorous-leaning omnivorous feeding habit.</p></tp:treatment-sec><tp:treatment-sec sec-type="Molecular analysis"><title>Molecular analysis.</title><p>We conducted phylogenetic analysis using 53 sequences. After alignment and trimming, a 1140-bp sequence was obtained, containing 788 conserved sites, 352 variable sites, 110 singleton sites, and 242 parsimony-informative sites. The average nucleotide frequencies were A = 25.7%, T = 27.9%, C = 30.3%, and G = 16.1%, showing an A–T bias (53.6%).</p><p>Both maximum-likelihood and Bayesian-inference analyses produced fully congruent tree topologies. All species formed well-supported monophyletic groups (<abbrev xmlns:xlink="http://www.w3.org/1999/xlink" xlink:title="maximum-likelihood" xlink:type="simple">ML</abbrev> bootstrap ≥ 99, <abbrev xmlns:xlink="http://www.w3.org/1999/xlink" xlink:title="Bayesian-inference" xlink:type="simple">BI</abbrev> posterior probability = 1). The genus <italic><tp:taxon-name><tp:taxon-name-part taxon-name-part-type="genus" reg="Formosania">Formosania</tp:taxon-name-part></tp:taxon-name></italic> was divided into three major clades: <italic><tp:taxon-name><tp:taxon-name-part taxon-name-part-type="genus" reg="Formosania">F.</tp:taxon-name-part> <tp:taxon-name-part taxon-name-part-type="species" reg="chenyiyui">chenyiyui</tp:taxon-name-part></tp:taxon-name></italic> alone constituted clade I, which was recovered as the sister group to all other species. Clade II comprised all species characterized by a single row of rostral barbels, namely <italic><tp:taxon-name><tp:taxon-name-part taxon-name-part-type="genus" reg="Formosania">F.</tp:taxon-name-part> <tp:taxon-name-part taxon-name-part-type="species" reg="davidi">davidi</tp:taxon-name-part></tp:taxon-name></italic>, <italic><tp:taxon-name><tp:taxon-name-part taxon-name-part-type="genus" reg="Formosania">F.</tp:taxon-name-part> <tp:taxon-name-part taxon-name-part-type="species" reg="fasciolata">fasciolata</tp:taxon-name-part></tp:taxon-name></italic>, <italic><tp:taxon-name><tp:taxon-name-part taxon-name-part-type="genus" reg="Formosania">F.</tp:taxon-name-part> <tp:taxon-name-part taxon-name-part-type="species" reg="galericula">galericula</tp:taxon-name-part></tp:taxon-name></italic>, and <italic><tp:taxon-name><tp:taxon-name-part taxon-name-part-type="genus" reg="Formosania">F.</tp:taxon-name-part> <tp:taxon-name-part taxon-name-part-type="species" reg="immaculata">immaculata</tp:taxon-name-part></tp:taxon-name></italic>. The remaining species fell into clade III, which was further resolved into two distinct lineages. Lineage 1 included <italic><tp:taxon-name><tp:taxon-name-part taxon-name-part-type="genus" reg="Formosania">F.</tp:taxon-name-part> <tp:taxon-name-part taxon-name-part-type="species" reg="stigmata">stigmata</tp:taxon-name-part></tp:taxon-name></italic>, <italic><tp:taxon-name><tp:taxon-name-part taxon-name-part-type="genus" reg="Formosania">F.</tp:taxon-name-part> <tp:taxon-name-part taxon-name-part-type="species" reg="paucisquama">paucisquama</tp:taxon-name-part></tp:taxon-name></italic>, and <italic><tp:taxon-name><tp:taxon-name-part taxon-name-part-type="genus" reg="Formosania">F.</tp:taxon-name-part> <tp:taxon-name-part taxon-name-part-type="species" reg="tinkhami">tinkhami</tp:taxon-name-part></tp:taxon-name></italic>. Lineage 2 consisted of <italic><tp:taxon-name><tp:taxon-name-part taxon-name-part-type="genus" reg="Formosania">F.</tp:taxon-name-part> <tp:taxon-name-part taxon-name-part-type="species" reg="lacustris">lacustris</tp:taxon-name-part></tp:taxon-name></italic>, which also encompasses <italic><tp:taxon-name><tp:taxon-name-part taxon-name-part-type="genus" reg="Formosania">F.</tp:taxon-name-part> <tp:taxon-name-part taxon-name-part-type="species" reg="gilberti">gilberti</tp:taxon-name-part></tp:taxon-name></italic> under the taxonomic framework of <xref ref-type="bibr" rid="B19">Yeh et al. (2024)</xref>, <italic><tp:taxon-name><tp:taxon-name-part taxon-name-part-type="genus" reg="Formosania">F.</tp:taxon-name-part> <tp:taxon-name-part taxon-name-part-type="species" reg="fascicauda">fascicauda</tp:taxon-name-part></tp:taxon-name></italic>, and the new species <italic><tp:taxon-name><tp:taxon-name-part taxon-name-part-type="genus" reg="Formosania">F.</tp:taxon-name-part> <tp:taxon-name-part taxon-name-part-type="species" reg="tangi">tangi</tp:taxon-name-part></tp:taxon-name></italic> sp. nov., positioned at the base of this lineage. All nodes were strongly supported except for the root of clade III, which received moderate support (<abbrev xmlns:xlink="http://www.w3.org/1999/xlink" xlink:title="maximum-likelihood" xlink:type="simple">ML</abbrev> = 55%, <abbrev xmlns:xlink="http://www.w3.org/1999/xlink" xlink:title="Bayesian-inference" xlink:type="simple">BI</abbrev> = 0.66) (Fig. <xref ref-type="fig" rid="F5">5</xref>).</p><fig id="F5" position="float" orientation="portrait"><object-id xmlns:xlink="http://www.w3.org/1999/xlink" content-type="doi" xlink:type="simple">10.3897/zookeys.1273.184335.figure5</object-id><object-id xmlns:xlink="http://www.w3.org/1999/xlink" content-type="arpha" xlink:type="simple">D2189DAB-E937-5487-BD94-73273166D3A4</object-id><label>Figure 5.</label><caption><p>Bayesian-inference tree based on mitochondrial <italic>cytb</italic> gene sequences from 11 species of <italic><tp:taxon-name><tp:taxon-name-part taxon-name-part-type="genus" reg="Formosania">Formosania</tp:taxon-name-part></tp:taxon-name></italic>. Maximum-likelihood and Bayesian-inference analyses yielded congruent topologies. <abbrev xmlns:xlink="http://www.w3.org/1999/xlink" xlink:title="maximum-likelihood" xlink:type="simple">ML</abbrev> bootstrap / <abbrev xmlns:xlink="http://www.w3.org/1999/xlink" xlink:title="Bayesian-inference" xlink:type="simple">BI</abbrev> posterior probability is displayed at superspecific nodes; a dash (“–”) indicates that the value is not applicable.</p></caption><graphic xmlns:xlink="http://www.w3.org/1999/xlink" xlink:href="zookeys-1273-147_article-184335__-g005.jpg" id="oo_1563703.jpg" position="float" orientation="portrait" xlink:type="simple"><uri content-type="original_file" xlink:type="simple">https://binary.pensoft.net/fig/1563703</uri></graphic></fig><p>Genetic distances among the 11 <italic><tp:taxon-name><tp:taxon-name-part taxon-name-part-type="genus" reg="Formosania">Formosania</tp:taxon-name-part></tp:taxon-name></italic> species were calculated using the Kimura 2-parameter (K2P) model. The smallest genetic distance to <italic><tp:taxon-name><tp:taxon-name-part taxon-name-part-type="genus" reg="Formosania">F.</tp:taxon-name-part> <tp:taxon-name-part taxon-name-part-type="species" reg="tangi">tangi</tp:taxon-name-part></tp:taxon-name></italic> sp. nov. was observed in <italic><tp:taxon-name><tp:taxon-name-part taxon-name-part-type="genus" reg="Formosania">F.</tp:taxon-name-part> <tp:taxon-name-part taxon-name-part-type="species" reg="fascicauda">fascicauda</tp:taxon-name-part></tp:taxon-name></italic> (4.2%). Notably, this interspecific divergence exceeded that between many other congeneric species pairs, such as <italic><tp:taxon-name><tp:taxon-name-part taxon-name-part-type="genus" reg="Formosania">F.</tp:taxon-name-part> <tp:taxon-name-part taxon-name-part-type="species" reg="fascicauda">fascicauda</tp:taxon-name-part></tp:taxon-name></italic> and <italic><tp:taxon-name><tp:taxon-name-part taxon-name-part-type="genus" reg="Formosania">F.</tp:taxon-name-part> <tp:taxon-name-part taxon-name-part-type="species" reg="lacustris">lacustris</tp:taxon-name-part></tp:taxon-name></italic> (2.93%), among <italic><tp:taxon-name><tp:taxon-name-part taxon-name-part-type="genus" reg="Formosania">F.</tp:taxon-name-part> <tp:taxon-name-part taxon-name-part-type="species" reg="tinkhami">tinkhami</tp:taxon-name-part></tp:taxon-name></italic>, <italic><tp:taxon-name><tp:taxon-name-part taxon-name-part-type="genus" reg="Formosania">F.</tp:taxon-name-part> <tp:taxon-name-part taxon-name-part-type="species" reg="stigmata">stigmata</tp:taxon-name-part></tp:taxon-name></italic>, and <italic><tp:taxon-name><tp:taxon-name-part taxon-name-part-type="genus" reg="Formosania">F.</tp:taxon-name-part> <tp:taxon-name-part taxon-name-part-type="species" reg="paucisquama">paucisquama</tp:taxon-name-part></tp:taxon-name></italic> (2.12–3.48%), and among <italic><tp:taxon-name><tp:taxon-name-part taxon-name-part-type="genus" reg="Formosania">F.</tp:taxon-name-part> <tp:taxon-name-part taxon-name-part-type="species" reg="davidi">davidi</tp:taxon-name-part></tp:taxon-name></italic>, <italic><tp:taxon-name><tp:taxon-name-part taxon-name-part-type="genus" reg="Formosania">F.</tp:taxon-name-part> <tp:taxon-name-part taxon-name-part-type="species" reg="fasciolata">fasciolata</tp:taxon-name-part></tp:taxon-name></italic>, and <italic><tp:taxon-name><tp:taxon-name-part taxon-name-part-type="genus" reg="Formosania">F.</tp:taxon-name-part> <tp:taxon-name-part taxon-name-part-type="species" reg="galericula">galericula</tp:taxon-name-part></tp:taxon-name></italic> (2.40–3.05%) (Table <xref ref-type="table" rid="T3">3</xref>).</p><table-wrap id="T3" position="float" orientation="portrait"><label>Table 3.</label><caption><p>Inter-specific mean mitochondrial cyt <italic>b</italic> genetic distances within the genus <italic><tp:taxon-name><tp:taxon-name-part taxon-name-part-type="genus" reg="Formosania">Formosania</tp:taxon-name-part></tp:taxon-name></italic> in Kimura 2-parameter genetic distance analysis (%).</p></caption><table><tbody><tr><th rowspan="1" colspan="1"/><th rowspan="1" colspan="1">1</th><th rowspan="1" colspan="1">2</th><th rowspan="1" colspan="1">3</th><th rowspan="1" colspan="1">4</th><th rowspan="1" colspan="1">5</th><th rowspan="1" colspan="1">6</th><th rowspan="1" colspan="1">7</th><th rowspan="1" colspan="1">8</th><th rowspan="1" colspan="1">9</th><th rowspan="1" colspan="1">10</th></tr><tr><td rowspan="1" colspan="1">1. <italic><tp:taxon-name><tp:taxon-name-part taxon-name-part-type="genus" reg="Formosania">F.</tp:taxon-name-part> <tp:taxon-name-part taxon-name-part-type="species" reg="tangi">tangi</tp:taxon-name-part></tp:taxon-name></italic> sp. nov.</td><td rowspan="1" colspan="1"/><td rowspan="1" colspan="1"/><td rowspan="1" colspan="1"/><td rowspan="1" colspan="1"/><td rowspan="1" colspan="1"/><td rowspan="1" colspan="1"/><td rowspan="1" colspan="1"/><td rowspan="1" colspan="1"/><td rowspan="1" colspan="1"/><td rowspan="1" colspan="1"/></tr><tr><td rowspan="1" colspan="1">2. <italic><tp:taxon-name><tp:taxon-name-part taxon-name-part-type="genus" reg="Formosania">F.</tp:taxon-name-part> <tp:taxon-name-part taxon-name-part-type="species" reg="lacustris">lacustris</tp:taxon-name-part></tp:taxon-name></italic></td><td rowspan="1" colspan="1">4.67</td><td rowspan="1" colspan="1"/><td rowspan="1" colspan="1"/><td rowspan="1" colspan="1"/><td rowspan="1" colspan="1"/><td rowspan="1" colspan="1"/><td rowspan="1" colspan="1"/><td rowspan="1" colspan="1"/><td rowspan="1" colspan="1"/><td rowspan="1" colspan="1"/></tr><tr><td rowspan="1" colspan="1">3. <italic><tp:taxon-name><tp:taxon-name-part taxon-name-part-type="genus" reg="Formosania">F.</tp:taxon-name-part> <tp:taxon-name-part taxon-name-part-type="species" reg="chenyiyui">chenyiyui</tp:taxon-name-part></tp:taxon-name></italic></td><td rowspan="1" colspan="1">17.91</td><td rowspan="1" colspan="1">17.19</td><td rowspan="1" colspan="1"/><td rowspan="1" colspan="1"/><td rowspan="1" colspan="1"/><td rowspan="1" colspan="1"/><td rowspan="1" colspan="1"/><td rowspan="1" colspan="1"/><td rowspan="1" colspan="1"/><td rowspan="1" colspan="1"/></tr><tr><td rowspan="1" colspan="1">4. <italic><tp:taxon-name><tp:taxon-name-part taxon-name-part-type="genus" reg="Formosania">F.</tp:taxon-name-part> <tp:taxon-name-part taxon-name-part-type="species" reg="tinkhami">tinkhami</tp:taxon-name-part></tp:taxon-name></italic></td><td rowspan="1" colspan="1">6.88</td><td rowspan="1" colspan="1">7.41</td><td rowspan="1" colspan="1">16.38</td><td rowspan="1" colspan="1"/><td rowspan="1" colspan="1"/><td rowspan="1" colspan="1"/><td rowspan="1" colspan="1"/><td rowspan="1" colspan="1"/><td rowspan="1" colspan="1"/><td rowspan="1" colspan="1"/></tr><tr><td rowspan="1" colspan="1">5. <italic><tp:taxon-name><tp:taxon-name-part taxon-name-part-type="genus" reg="Formosania">F.</tp:taxon-name-part> <tp:taxon-name-part taxon-name-part-type="species" reg="paucisquama">paucisquama</tp:taxon-name-part></tp:taxon-name></italic></td><td rowspan="1" colspan="1">7.12</td><td rowspan="1" colspan="1">7.72</td><td rowspan="1" colspan="1">16.81</td><td rowspan="1" colspan="1">3.48</td><td rowspan="1" colspan="1"/><td rowspan="1" colspan="1"/><td rowspan="1" colspan="1"/><td rowspan="1" colspan="1"/><td rowspan="1" colspan="1"/><td rowspan="1" colspan="1"/></tr><tr><td rowspan="1" colspan="1">6. <italic><tp:taxon-name><tp:taxon-name-part taxon-name-part-type="genus" reg="Formosania">F.</tp:taxon-name-part> <tp:taxon-name-part taxon-name-part-type="species" reg="stigmata">stigmata</tp:taxon-name-part></tp:taxon-name></italic></td><td rowspan="1" colspan="1">7.02</td><td rowspan="1" colspan="1">7.46</td><td rowspan="1" colspan="1">16.18</td><td rowspan="1" colspan="1">3.19</td><td rowspan="1" colspan="1">2.12</td><td rowspan="1" colspan="1"/><td rowspan="1" colspan="1"/><td rowspan="1" colspan="1"/><td rowspan="1" colspan="1"/><td rowspan="1" colspan="1"/></tr><tr><td rowspan="1" colspan="1">7. <italic><tp:taxon-name><tp:taxon-name-part taxon-name-part-type="genus" reg="Formosania">F.</tp:taxon-name-part> <tp:taxon-name-part taxon-name-part-type="species" reg="fascicauda">fascicauda</tp:taxon-name-part></tp:taxon-name></italic></td><td rowspan="1" colspan="1">4.16</td><td rowspan="1" colspan="1">2.93</td><td rowspan="1" colspan="1">15.97</td><td rowspan="1" colspan="1">7.00</td><td rowspan="1" colspan="1">7.84</td><td rowspan="1" colspan="1">7.33</td><td rowspan="1" colspan="1"/><td rowspan="1" colspan="1"/><td rowspan="1" colspan="1"/><td rowspan="1" colspan="1"/></tr><tr><td rowspan="1" colspan="1">8. <italic><tp:taxon-name><tp:taxon-name-part taxon-name-part-type="genus" reg="Formosania">F.</tp:taxon-name-part> <tp:taxon-name-part taxon-name-part-type="species" reg="immaculata">immaculata</tp:taxon-name-part></tp:taxon-name></italic></td><td rowspan="1" colspan="1">9.69</td><td rowspan="1" colspan="1">9.55</td><td rowspan="1" colspan="1">18.69</td><td rowspan="1" colspan="1">8.60</td><td rowspan="1" colspan="1">8.79</td><td rowspan="1" colspan="1">9.08</td><td rowspan="1" colspan="1">8.68</td><td rowspan="1" colspan="1"/><td rowspan="1" colspan="1"/><td rowspan="1" colspan="1"/></tr><tr><td rowspan="1" colspan="1">9. <italic><tp:taxon-name><tp:taxon-name-part taxon-name-part-type="genus" reg="Formosania">F.</tp:taxon-name-part> <tp:taxon-name-part taxon-name-part-type="species" reg="galericula">galericula</tp:taxon-name-part></tp:taxon-name></italic></td><td rowspan="1" colspan="1">9.28</td><td rowspan="1" colspan="1">9.12</td><td rowspan="1" colspan="1">17.90</td><td rowspan="1" colspan="1">9.05</td><td rowspan="1" colspan="1">8.87</td><td rowspan="1" colspan="1">8.97</td><td rowspan="1" colspan="1">8.53</td><td rowspan="1" colspan="1">4.80</td><td rowspan="1" colspan="1"/><td rowspan="1" colspan="1"/></tr><tr><td rowspan="1" colspan="1">10. <italic><tp:taxon-name><tp:taxon-name-part taxon-name-part-type="genus" reg="Formosania">F.</tp:taxon-name-part> <tp:taxon-name-part taxon-name-part-type="species" reg="fasciolata">fasciolata</tp:taxon-name-part></tp:taxon-name></italic></td><td rowspan="1" colspan="1">9.43</td><td rowspan="1" colspan="1">9.54</td><td rowspan="1" colspan="1">18.23</td><td rowspan="1" colspan="1">9.05</td><td rowspan="1" colspan="1">8.88</td><td rowspan="1" colspan="1">9.02</td><td rowspan="1" colspan="1">8.51</td><td rowspan="1" colspan="1">4.94</td><td rowspan="1" colspan="1">3.05</td><td rowspan="1" colspan="1"/></tr><tr><td rowspan="1" colspan="1">11. <italic><tp:taxon-name><tp:taxon-name-part taxon-name-part-type="genus" reg="Formosania">F.</tp:taxon-name-part> <tp:taxon-name-part taxon-name-part-type="species" reg="davidi">davidi</tp:taxon-name-part></tp:taxon-name></italic></td><td rowspan="1" colspan="1">9.26</td><td rowspan="1" colspan="1">9.22</td><td rowspan="1" colspan="1">18.64</td><td rowspan="1" colspan="1">8.78</td><td rowspan="1" colspan="1">9.06</td><td rowspan="1" colspan="1">8.87</td><td rowspan="1" colspan="1">8.35</td><td rowspan="1" colspan="1">4.73</td><td rowspan="1" colspan="1">2.40</td><td rowspan="1" colspan="1">2.96</td></tr></tbody></table></table-wrap></tp:treatment-sec><tp:treatment-sec sec-type="Morphometric traits"><title>Morphometric traits.</title><p>The principal component analysis (PCA) of morphometric traits clearly separated <italic><tp:taxon-name><tp:taxon-name-part taxon-name-part-type="genus" reg="Formosania">F.</tp:taxon-name-part> <tp:taxon-name-part taxon-name-part-type="species" reg="tangi">tangi</tp:taxon-name-part></tp:taxon-name></italic> sp. nov. and <italic><tp:taxon-name><tp:taxon-name-part taxon-name-part-type="genus" reg="Formosania">F.</tp:taxon-name-part> <tp:taxon-name-part taxon-name-part-type="species" reg="fascicauda">fascicauda</tp:taxon-name-part></tp:taxon-name></italic> along the first two principal components. PC1 and PC2 accounted for 47.77% and 14.85% of total morphological variation, respectively, together defining the major axes of divergence (Fig. <xref ref-type="fig" rid="F6">6</xref>). The morphospace occupied by each species, represented by blue (<italic><tp:taxon-name><tp:taxon-name-part taxon-name-part-type="genus" reg="Formosania">F.</tp:taxon-name-part> <tp:taxon-name-part taxon-name-part-type="species" reg="tangi">tangi</tp:taxon-name-part></tp:taxon-name></italic>) and orange (<italic><tp:taxon-name><tp:taxon-name-part taxon-name-part-type="genus" reg="Formosania">F.</tp:taxon-name-part> <tp:taxon-name-part taxon-name-part-type="species" reg="fascicauda">fascicauda</tp:taxon-name-part></tp:taxon-name></italic>) polygons, showed clear separation, primarily along PC1. Specimens of <italic><tp:taxon-name><tp:taxon-name-part taxon-name-part-type="genus" reg="Formosania">F.</tp:taxon-name-part> <tp:taxon-name-part taxon-name-part-type="species" reg="tangi">tangi</tp:taxon-name-part></tp:taxon-name></italic> clustered in quadrants 1–3, mostly left of the y-axis, and were characterized by positive loadings on <abbrev xmlns:xlink="http://www.w3.org/1999/xlink" xlink:title="Maxillary barbel length" xlink:type="simple">MBL</abbrev>, <abbrev xmlns:xlink="http://www.w3.org/1999/xlink" xlink:title="Outermost pair of rostral barbels length" xlink:type="simple">OBL</abbrev>, and <abbrev xmlns:xlink="http://www.w3.org/1999/xlink" xlink:title="Lower caudal-lobe length" xlink:type="simple">LCL</abbrev>, and negative loadings on <abbrev xmlns:xlink="http://www.w3.org/1999/xlink" xlink:title="Lower lip short barbel length" xlink:type="simple">LBL</abbrev> and <abbrev xmlns:xlink="http://www.w3.org/1999/xlink" xlink:title="Eye diameter" xlink:type="simple">ED</abbrev>. In contrast, <italic><tp:taxon-name><tp:taxon-name-part taxon-name-part-type="genus" reg="Formosania">F.</tp:taxon-name-part> <tp:taxon-name-part taxon-name-part-type="species" reg="fascicauda">fascicauda</tp:taxon-name-part></tp:taxon-name></italic> grouped in quadrants 1 and 4, influenced mainly by positive loadings on <abbrev xmlns:xlink="http://www.w3.org/1999/xlink" xlink:title="Post-orbital length" xlink:type="simple">POL</abbrev>, <abbrev xmlns:xlink="http://www.w3.org/1999/xlink" xlink:title="Mouth width" xlink:type="simple">MW</abbrev>, and <abbrev xmlns:xlink="http://www.w3.org/1999/xlink" xlink:title="Caudal-peduncle length" xlink:type="simple">CPL</abbrev>.</p><fig id="F6" position="float" orientation="portrait"><object-id xmlns:xlink="http://www.w3.org/1999/xlink" content-type="doi" xlink:type="simple">10.3897/zookeys.1273.184335.figure6</object-id><object-id xmlns:xlink="http://www.w3.org/1999/xlink" content-type="arpha" xlink:type="simple">41B2A915-0D68-5873-9552-52CB7FA7AA5E</object-id><label>Figure 6.</label><caption><p>Principal component analysis (PCA) ordination plot of morphometric traits for <italic><tp:taxon-name><tp:taxon-name-part taxon-name-part-type="genus" reg="Formosania">Formosania</tp:taxon-name-part> <tp:taxon-name-part taxon-name-part-type="species" reg="tangi">tangi</tp:taxon-name-part></tp:taxon-name></italic> sp. nov. and <italic><tp:taxon-name><tp:taxon-name-part taxon-name-part-type="genus" reg="Formosania">F.</tp:taxon-name-part> <tp:taxon-name-part taxon-name-part-type="species" reg="fascicauda">fascicauda</tp:taxon-name-part></tp:taxon-name></italic> based on PC1 and PC2.</p></caption><graphic xmlns:xlink="http://www.w3.org/1999/xlink" xlink:href="zookeys-1273-147_article-184335__-g006.jpg" id="oo_1563704.jpg" position="float" orientation="portrait" xlink:type="simple"><uri content-type="original_file" xlink:type="simple">https://binary.pensoft.net/fig/1563704</uri></graphic></fig><p>Although one-way ANOVA identified significant differences in certain morphometric ratios among the double-row barbel species, all variables exhibited broad interspecific overlap. Thus, morphometric traits offer limited diagnostic utility for distinguishing these species (Table <xref ref-type="table" rid="T2">2</xref>).</p></tp:treatment-sec><tp:treatment-sec><!--Section generated to contain objects referenced in tp:taxon-treatment.--><fig id="F7" position="float" orientation="portrait"><object-id xmlns:xlink="http://www.w3.org/1999/xlink" content-type="doi" xlink:type="simple">10.3897/zookeys.1273.184335.figure7</object-id><object-id xmlns:xlink="http://www.w3.org/1999/xlink" content-type="arpha" xlink:type="simple">28AAA4F8-5026-57BA-8307-1F2B3198A9B1</object-id><label>Figure 7.</label><caption><p>Caudal fin morphotypes in the genus <italic><tp:taxon-name><tp:taxon-name-part taxon-name-part-type="genus" reg="Formosania">Formosania</tp:taxon-name-part></tp:taxon-name></italic>. <bold>A</bold>. Plain subtruncate (<italic><tp:taxon-name><tp:taxon-name-part taxon-name-part-type="genus" reg="Formosania">F.</tp:taxon-name-part> <tp:taxon-name-part taxon-name-part-type="species" reg="davidi">davidi</tp:taxon-name-part></tp:taxon-name></italic>); <bold>B</bold>. Patterned subtruncate (<italic><tp:taxon-name><tp:taxon-name-part taxon-name-part-type="genus" reg="Formosania">F.</tp:taxon-name-part> <tp:taxon-name-part taxon-name-part-type="species" reg="fascicauda">fascicauda</tp:taxon-name-part></tp:taxon-name></italic>); <bold>C, D</bold>. Patterned emarginate (<bold>C</bold>. <italic><tp:taxon-name><tp:taxon-name-part taxon-name-part-type="genus" reg="Formosania">F.</tp:taxon-name-part> <tp:taxon-name-part taxon-name-part-type="species" reg="stigmata">stigmata</tp:taxon-name-part></tp:taxon-name></italic>; <bold>D</bold>. <italic><tp:taxon-name><tp:taxon-name-part taxon-name-part-type="genus" reg="Formosania">F.</tp:taxon-name-part> <tp:taxon-name-part taxon-name-part-type="species" reg="tangi">tangi</tp:taxon-name-part></tp:taxon-name></italic> sp. nov.).</p></caption><graphic xmlns:xlink="http://www.w3.org/1999/xlink" xlink:href="zookeys-1273-147_article-184335__-g007.jpg" id="oo_1563705.jpg" position="float" orientation="portrait" xlink:type="simple"><uri content-type="original_file" xlink:type="simple">https://binary.pensoft.net/fig/1563705</uri></graphic></fig><fig id="F8" position="float" orientation="portrait"><object-id xmlns:xlink="http://www.w3.org/1999/xlink" content-type="doi" xlink:type="simple">10.3897/zookeys.1273.184335.figure8</object-id><object-id xmlns:xlink="http://www.w3.org/1999/xlink" content-type="arpha" xlink:type="simple">6554D236-C5AF-533B-9633-3ECB7B33F46F</object-id><label>Figure 8.</label><caption><p>Pattern differences between <italic><tp:taxon-name><tp:taxon-name-part taxon-name-part-type="genus" reg="Formosania">Formosania</tp:taxon-name-part> <tp:taxon-name-part taxon-name-part-type="species" reg="tangi">tangi</tp:taxon-name-part></tp:taxon-name></italic> sp. nov. (<bold>A</bold>) and <italic><tp:taxon-name><tp:taxon-name-part taxon-name-part-type="genus" reg="Formosania">F.</tp:taxon-name-part> <tp:taxon-name-part taxon-name-part-type="species" reg="fascicauda">fascicauda</tp:taxon-name-part></tp:taxon-name></italic> (<bold>B</bold>), caudal fin not fully expanded.</p></caption><graphic xmlns:xlink="http://www.w3.org/1999/xlink" xlink:href="zookeys-1273-147_article-184335__-g008.jpg" id="oo_1563706.jpg" position="float" orientation="portrait" xlink:type="simple"><uri content-type="original_file" xlink:type="simple">https://binary.pensoft.net/fig/1563706</uri></graphic></fig></tp:treatment-sec><ref-list><ref id="B2"><mixed-citation xmlns:xlink="http://www.w3.org/1999/xlink" xlink:type="simple">Chen YY (1980) Systematic studies on the fishes of the family <tp:taxon-name><tp:taxon-name-part taxon-name-part-type="family">Homalopteridae</tp:taxon-name-part></tp:taxon-name> of China II. Classification of the fishes of the subfamily <tp:taxon-name><tp:taxon-name-part taxon-name-part-type="subfamily">Gastromyzoninae</tp:taxon-name-part></tp:taxon-name>. Shui Sheng Sheng Wu Hsueh Bao 7(1): 95–120. <ext-link xlink:href="10.3724/issn1000-3207-1980-1-95-c" ext-link-type="doi" xlink:type="simple">https://doi.org/10.3724/issn1000-3207-1980-1-95-c</ext-link> [In Chinese]</mixed-citation></ref><ref id="B16"><mixed-citation xmlns:xlink="http://www.w3.org/1999/xlink" xlink:type="simple">Sun W, Zhou JJ, Yang JQ (2023) <italic><tp:taxon-name><tp:taxon-name-part taxon-name-part-type="genus">Formosania</tp:taxon-name-part> <tp:taxon-name-part taxon-name-part-type="species">immaculata</tp:taxon-name-part></tp:taxon-name></italic>, a new species of hillstream loach (<tp:taxon-name><tp:taxon-name-part taxon-name-part-type="subclass">Teleostei</tp:taxon-name-part></tp:taxon-name>, <tp:taxon-name><tp:taxon-name-part taxon-name-part-type="order">Cypriniformes</tp:taxon-name-part></tp:taxon-name>, <tp:taxon-name><tp:taxon-name-part taxon-name-part-type="family">Gastromyzontidae</tp:taxon-name-part></tp:taxon-name>) from the Ou-Jiang River, southeast China. ZooKeys 1182: 207–221. <ext-link xlink:href="10.3897/zookeys.1182.104240" ext-link-type="doi" xlink:type="simple">https://doi.org/10.3897/zookeys.1182.104240</ext-link></mixed-citation></ref><ref id="B19"><mixed-citation xmlns:xlink="http://www.w3.org/1999/xlink" xlink:type="simple">Yeh MF, Li HE, Han CC, Chen IS (2024) Redescription and validity of <italic><tp:taxon-name><tp:taxon-name-part taxon-name-part-type="genus">Formosania</tp:taxon-name-part> <tp:taxon-name-part taxon-name-part-type="species">gilberti</tp:taxon-name-part></tp:taxon-name></italic> Oshima, 1919 (<tp:taxon-name><tp:taxon-name-part taxon-name-part-type="order">Cypriniformes</tp:taxon-name-part></tp:taxon-name>: <tp:taxon-name><tp:taxon-name-part taxon-name-part-type="family">Balitoridae</tp:taxon-name-part></tp:taxon-name>), an endemic hillstream loach from Taiwan. Zootaxa 5550(1): 287–304. <ext-link xlink:href="10.11646/zootaxa.5550.1.29" ext-link-type="doi" xlink:type="simple">https://doi.org/10.11646/zootaxa.5550.1.29</ext-link></mixed-citation></ref></ref-list></tp:taxon-treatment>
